# Supplementary material for: Integration measurement and its applications in low- and middle-income country health systems: a scoping review
Source: BMC Public Health. 2023 Sep 28;23:1876. doi: 10.1186/s12889-023-16724-2 (PMC10537146; doi:10.1186/s12889-023-16724-2)
Supplement: Supplementary file 3 — Additional file 3. Data Extraction Sheet for Integration measurement and its applications in LMIC country health systems: a scoping review. [file 12889_2023_16724_MOESM3_ESM.xlsx]

## Sheet: Definitions - data extraction
	Supplement Three - Definitions for the Data Extraction Sheet
	Item	Data extraction components and definitions
		Component	Sub-component and description
	Study characteristics	· Title
		· First author last name
		· Year of publication
		· Type of article
		· World Bank Region [1]	· East Asia & Pacific
			· Europe & Central Asia
			· Latin American & Caribbean
			· Middle East & North Africa
			· North America
			· South Asia
			· Sub-Saharan Africa
		· Country name(s) or region/global focus	· Write in
		· Country type - income level (World Bank Classification) [1]	· Low-income
			· Low-middle income
			· Upper-middle income
			· Multiple
		· Study populations	· Patients
			· Providers
			· Government
			· Communities
			· Donors
			· Multiple
		· Study design and methodology	· Write in
		· Definition of integration found in the manuscript	· Write in
	Rainbow model components [2, 3]	· Level	· Micro: individual interactions; care to individual patients
			· Meso: Organizations and interventions - e.g. the facility level; focused on service delivery
			· Macro: Architecture and oversight of systems
			· Multiple
		· Focus	· Population: health needs of the population
			· Person: bringing together of health and social needs
			· Multiple
		· Type(s) of integration	· Systems: horizontally and vertically integrated systems with formal and informal rules
			· Organization: inter-organizational relationships and/or common governance arrangements to deliver services
			· Professional: inter-professional partnerships, roles, responsibility, and continuity for continuity of care
			· Clinical: coordination of care across time, location, and service
			· Functional: support functions to support service delivery, accountability, and value
			· Normative: common mission, goals, and values
			· Multiple
	Additional components [2, 3]	· Continuum of integration [4]	· Full: formal, hierarchical mechanisms of governance
			· Coordination: more formalized network arrangements
			· Linkage: less formalized network arrangements
			· Multiple
		· Continuum of care	· Health promotion
			· Disease prevention
			· Diagnosis and treatment
			· Rehabilitation
			· Long-term and palliative care
			· Multiple
		· Service(s)	· Write in
		· Level of the service delivery system (if applicable)	· Community (non-facility)
			· Primary (facility)
			· Secondary
			· Tertiary
			· Primary and Secondary
			· Secondary and Tertiary
			· Primary and Community
			· All
	Measurement approaches – general	· Methods utilized	· Qualitative
			· Quantitative
			· Mixed or multiple methods
		· Description of methods	· Write in
	Quantitative methods	· Instrument or other quantitative tool?	· Yes/no
			· Write in description
		· Constructs or factors specific to integration	· Write in
		· Indicators specific to integration	· Write in
		· Data sources	· Write in
		· Measures of reliability	· Write in
		· Measures of validity	· Content validity
			· Structural validity
			· Criterion validity
			· Other (write in)
	Qualitative methods	· Framework or theory guiding assessment	· Yes/no
			· Write in description
		· Qualitative study participants	· Write in
		· Concepts covered	· Write in
		· Measures of quality and rigor	· Write in
		References
	1	World Bank Country and Lending Groups. World Bank. https://datahelpdesk.worldbank.org/knowledgebase/articles/906519-world-bank-country-and-lending-groups (accessed 31 Jan 2021).
	2	Valentijn PP, Boesveld IC, van der Klauw DM, et al. Towards a taxonomy for integrated care: A mixed-methods study. International Journal of Integrated Care 2015;15. doi:10.5334/ijic.1513
	3	Bautista MAC, Nurjono M, Lim YW, et al. Instruments Measuring Integrated Care: A Systematic Review of Measurement Properties. Milbank Quarterly 2016;94:862–917. doi:10.1111/1468-0009.12233
	4	Valentijn PP, Schepman SM, Opheij W, et al. Understanding integrated care: a comprehensive conceptual framework based on the integrative functions of primary care. International Journal of Integrated Care. 2013;13(1):None. DOI: http://doi.org/10.5334/ijic.886

## Sheet: Data Extraction
	Data Extraction Form - Integration Measurement Scoping
	Instructions:
	1. Fill this sheet to the best of your ability. When copy/pasting information, denote this in quotations. Specific descriptions should include the page number for easy reference back to the study.
	2. Download specific indicators, survey forms, and questionaries in the Dropbox folder (check supplemental materials)
	3. Take a screenshot/snip of any visual frameworks and indicate with appropriate citation in the PPT deck marked: frameworks from integration measurement study
	Study Charecteristics											Introduction to study		Rainbow Model				Framework Components				Measurement - Quant																	Measurement - Qualitative
	Supplement Three - Data Extraction Sheet
	Study Charecteristics											Overview		Review Framework Components								Quantitative Methods																	Qualitative Methods							Extractor Notes
	First Author, last name	Year	Title of Article	World Bank Region	Geography	Country income	Study Population	Study population (if multiple, write in)	Service(s)	Quant, qual or MM?	Type of study	Definition of integration (or related term like coordination, continuum, etc)	Brief description	Level of Integration	Focus of Integration	Type of Integration	If multiple types, write in	Continuum of Integration	Contiuum of Care	If multiple on the continuum,write in	Level of service delivery	Quantitative Methods - brief description	Instrument or other quantitative tool	Name the instrument & provide brief description	Adaptation of existing framework/tool, or new?	Reliability	Brief description	Content Validity	Brief description	Structural Validity	Brief description	Criterion Validity	Brief description	Constructs, or factors, specific to integration	Components of each factor or sub-factors within the tool	Indicators specific to integration	Data source for the indicator (and suggested disagregators, if any)	Additional reflections from this paper on processs, findings, or lessons learned that relate to measurement	Framework	Theory	Adaptation of existing framework/theory, or new?	Study design and methods	Qualitative study participants	Concepts covered	Quality/ rigor checks	Additional reflections from this paper on processs, findings, or lessons learned that relate to measurement
1	Mcginn	2019	Provider-Initiated Family Planning Within HIV Services in Malawi: Did Policy Make It into Practice?	SSA	Malawi	Low income	Providers		HIV Family Planning	Mixed Method	Evaluation		To assess whether integrated FP HIV treatment guidelines were being implemented at the facility level	Meso	Population	Clinical		Full	Diagnosis and treatment		Primary and Secondary	Facility audits consisted of observations of services; checklist for gauging availability of aspects of the integration policy qual to quant process to convert answers from qual data into a percentage score using descriptive analysis? Paper is not fully clear												facility audit protocol checklist: facility structure, ob_x0002_serve patient flow in the ART clinic, observe the counseling and treatment spaces in the absence of clients, and note informational materials available at the site on the day of the data collection visit Considered availability of commodities, training for providers on FP, whether ART services were re-organized for FP, whether counse…								Interviews with providers Exit interviews with patients Mystery clients	Clients providers			Qual to quant; used interviews (likely close ended structured interviews) to establish implementation of a clinical integration model adopted by the government.
2	Uyei	2014	Measuring the degree of integrated tuberculosis and HIV service delivery in Cape Town, South Africa	SSA	South Africa	Upper-middle income			TB HIV	Quant	Validation	"we define integrated service delivery as joining inputs, management, organization and distribution of health services related to diagnostics, treatment, care, rehabilitation and health promotion as a means of improving health status, access, quality and continuity of care, consumer satisfaction and efficiency" (pg. 43).	Development and application of a novel survey instrument to measure integration of TB HIV care in S African clinics	Meso	Population	Multiple	Clinical, professional	Full	Diagnosis and treatment		Primary	Survey; factor analysis	Yes		New	Yes		yes				yes		Organizational Clinical Removed functional because clinics did not include this component Factors: TB and ART integration at the service level; structure; degree of integration; joint services from one provider & protocols; cooperation between staff; rotuine screening; provider knowledge of co-infection				"We found that structure, one of the three sub-domains theorized to make up clinical integration, was indeed differentiated as its own factor; however, process and organization items were dispersed across factors. This finding suggested that structure may be a domain in and of itself, while process and organization items are better conceptualized together under specific activities" (pg. 52).	Integrated Service Delivery					Functional Organizational Clinical Outputs (access and utilization) Outcomes (health outcomes) Covariates (context, clinical charecteristics, patient charecteristics)
3	Adamchack	2015	Developing a system to monitor family planning and HIV service integration: results from a pilot test of indicators	SSA	Africa	Multiple			Family Planning HIV	Quant	Other		To determine feasibility of collecting data to calculate integration indicators using existing health information systems (pg. 24)			Clinical			Multiple	Prevention and treatment	Primary	Tested the feasibility of calculating indicators based on existing data; in some cases, verification of facility records was required.	No		New											See table 1. Indicator 1: Proportion of integrated service delivery points Indicator 2: Proportion of HIV-related service clients screened for FP need Indicator 3: Percentage of female clients of reproductive age (15–49 years) attending HIV-related service delivery points with unmet need for FP Indicator 4: Proportion of HIV-related service clients who received a FP method or referral after FP co…	MOH registers and current data recording procedures (patient record cards, monthly and quarterly reports, reports from electronic record system)	Challenges in documenting referrals limits ability to calculate indicators; only indicators that assess service availability and use among certain populations were feasible Data in most countries is not linked by patient identifiers, resulting in challenges for integration measurement
4	Mensa	2016	Extent of Integration of Priority Interventions into General Health Systems: A Case Study of Neglected Tropical Diseases Programme in the Western Region of Ghana	SSA	Ghana	Lower-middle income			Neglected tropical diseases	Mixed Method	Other	"a process where disease control activities are functionally merged or tightly coordinated with multifunctional health care delivery” (pg. 4)	Case study to assess the extent of integration of NTDs into different administrative levels (national, regional and district) and components/functions of the Ghanian health system (stewardship and governance, financing, planning, service delivery, monitoring and evaluation and demand generation).	Macro	Population	Systems					All	Qualitative interview data was utilized to present the extent of integration of NTDP with quantitative scores in 2 stages: extent of integration of each health systems function (stewardship and governance, financing, etc.) with the 3 administrative levels of HS and an overall extent of integration at the 3 levels (presented as CII). "Extent of integration of NTDP activities assessed within the GH…	Yes	No specific name, see details in quant methods cell.	New									Stewardship and governance Financing Planning Service Delivery M&E Demand Generation sub-domains under each of these (table 1, page 6) Each given a score - full, partial, or non-existent integration ("A health system function is considered integrated when health system structures (meaning facilities here) are applied to implement elements (stewardship and governance, financing, etc.) of the healt…				The paper uses this index to measure extent of integration; however, the methods are incompletely described in how the qualitative information is turned into quantitative scores. There is no specific definition of integration used; however, the framework identifies how full, partial, and no integration are defined for each health system component.	Health systems capacities framework (adapted from Atun et al.)			Interviews with key informants and document reviews	key informants: health staff working on NTDs; a manager on the NTDP and two programme officers responsible for LF, schistosomiasis and soil transmitted helminths at the national NTDP office, a Director of Health and Disease Control Officer working on NTD control activities at the Western Regional Health Administration and 2 study districts.	Critical health systems functions, elements of health systems functions, extent of integration
5	Vargas	2015	Do existing mechanisms contribute to improvements in care coordination across levels of care in health services networks? Opinions of the health personnel in Colombia and Brazil	LATAM	Latin America	Upper-middle income				Qual	Formative research	"Care coordination is defined here as the harmonious connection of the different services and activities needed to provide care to a patient throughout the care continuum in order to achieve a common objective without conflicts" (pg. 2)	Analyze coordination mechanisms across levels of the health system, from the perspective of providers.																															Coordination of Care (see PPT) "The topic guide included awareness of the mechanisms implemented in the network for coordination between care levels, their use and the factors influencing this, and the impact of these mechanisms on coordination and care. Interviews were conducted by the research team in each study country, made up of senior researchers with an in-depth knowledge of qualitative me…
6	Meiqari	2019	How have researchers defined and used the concept of ‘continuity of care’ for chronic conditions in the context of resource-constrained settings? A scoping review of existing literature and a proposed conceptual framework	NA	Global					Qual	Other	"WHO adopted a definition of CoC as “the degree to which a series of discrete health care events is experienced by people as coherent and in_x0002_terconnected over time, and consistent with their health needs and preferences" (pg. 2)	Scoping review on definitions and conceptual frameworks of care coordination, used to create a new conceptual framework																										Conceptual framework for continuity of care and its three components as relevant to primary healthcare in a global context		Adapted	Scoping review		Accessing health services at quality patient-provider relationships Longtitudinal Community level care Patient need health services
7	Miguel‑Esponda	2020	Implementation process and outcomes of a mental health programme integrated in primary care clinics in rural Mexico: a mixed‑methods study	LATAM	Mexico	Upper-middle income	Multiple	NGO implementing partner Chiapas governement and MOH	Mental Health Primary Care	Mixed Method	Other		"assesses the implementation of the CES pro_x0002_gramme in order to understand the extent to which it has achieved the integration of mental health into PHC as outlined in Mexico’s mental health policies, and to then explore the strengths and limitations that determine the success or failure of integration in this context" (pg. 2)	Meso		Multiple	Functional - IT and finances Clinical Professional - training	Full	Diagnosis and treatment		Primary (facility)	Extracted health management information systems data on patients within the pilot clinics. Development of indicators for dose and fidelity. Clinical notes were coded (qual to quant?) and means and proportions were calculated for the process (implementation indicators)														(Table 2) Fidelity to diagnosis guidelines Fidelity to treatement allocation guidelines - initial diagnosis Follow up: dose of mental health follow up consultations - proportion of users who attended more than 50% Fidelity to clinical assessment guidelines at follow up Fidelity to treatment allocation guidelines at follow up	Coded from clinical notes Sociodemographic information from HMIS system at the clinic		Proctor's implementation outcomes		Existing	FGD and interviews. Framework analysis based on the proctor outcomes	providers and managers	penetration, fidelity, acceptability, appro_x0002_priateness, and feasibility penetration used to assess, "the extent of penetration of the CES mental health pro_x0002_gramme, defned as the extent to which the programme activities have been integrated into the organisation and the PHC clinics." (pg. 4)	a second researcher independently coded a random sample of 20% of these notes to check the reliability of the coding (peer review/debriefing)	This paper indirectly assesses integration through implementation indicators associated with an integrated delivery intervention. The outcome of penetration was used to assess extent of integration. Other outcomes explored implementation at the clinical level and success factors/challenges. There was no specific definition of integration provided but multiple typologies of integration present in …
8	Milford	2018	Developing a model for integrating sexual and reproductive health services with HIV prevention and care in KwaZulu-Natal, South Africa	SSA	South Africa	Upper-middle income	Multiple	eThekwini District KwaZulu-Natal Province Providers Young women who are living with HIV	HIV Sexual and reproductive health (SRH)	Mixed Method	Evaluation		Formative research to design an integration model specific to this district for SRH and HIV, then to test the model and evaluate it	Meso	Population	Clinical		Full, coordination	Diagnosis and treatment		Primary and Secondary	Cross sectional survey with (1) providers; (2) exit survey with clients; (3) facility inventories to determine services provided at the clinic and extent of integration (not defined). This baseline survey was used to develop the integration model and then was re-adminstered during the end-line			New														integration model developed for the eThekwini Integration Project		New	Key informant interviews FGDs	(1) MOH, academics, other stakeholders with knowledge on integration in South Africa (2) providers - FGDs	(1) understanding of integration and perceptions, integration needs, experiences with integration (with MOH, academia) (2) explore integration experiences and challenges the integration model was developed using the interviews and baseline data. Although a program model, it could be used as a broader conceptual framework		Authors note conceputal challenges with measuring integration, lack of consensus, and challenges with one size fits all approaches. The study is both formative and evaluative, using the data to develop an integration model, define its functions, and then evaluate implementation.
9	Milford	2019	Implementation of a sexual and reproductive health service integration model: South African providers’ reports	SSA	South Africa	Upper-middle income	Providers		HIV Sexual and reproductive health (SRH)	Quant	Evaluation		Evaluation on trainings for integrated services and whether integration of services increased after the training participation	Meso		Clinical			Diagnosis and treatment		Primary and Secondary	Baseline and endline surveys of care providers	Yes		New									Training Integration of services	Training: received training on the integrated model; desired training on the integrated model; attendance at training sessions Integration: what services are provided, what referal mechanism (internal and external exist), if they counseled other patients for FP, STI, HIV at other types of visits		Cross sectional survey	"We were able to measure the process of integration by comparing integration of services prior to and after the implementation of the integration model. Specifically, we measured proportion of providers offering FP services and methods as part of other SRH services, as well as proportion offering and discussing HIV services (such as HCT) in other SRH services, and compared proportions offering th…	integration model developed for the eThekwini Integration Project					Model was used to guide the integration assessment by examining the clinical integration of services by providers participating.
10	Mitiku	2019	Levels and predictors of TB-HIV Diagnostic service linkage and testing in government hospitals of Southern zone of Tigray, Northern Ethiopia	SSA	Ethiopia	Low income	Patients		TB HIV	Quant	Other		to measure the levels of HIV TB testing linkages as a proxy for integration	Meso	Population	Clinical			Diagnosis and treatment		Secondary	Patient charts were reviewed to determine whether a patient was screened for TB if they have HIV or screened for HIV if they have TB. Demographic data on the patient sample was also collected. Regression analysis was used to determine predictors for receiving the screening.	Unsure	Data extaction template for the patient charts												‘proportion of TB patients tested for HIV' 'proportion of HIV care/ART patients screened for TB' (pg. 2337) These were taken from, "World Health Organization guidelines were used to assess the level of linkage that exists between TB and HIV care/ART services" (pg. 2337)	patient charts	This paper is unique in that it focused on patient characteristics and the likliehood of influencing an integrated screening approach for HIV/TB. Its view of integration, throught the two screening indicators, is fairly limited but still linked to the RMIC and integrated care approaches.
11	Moucheraud	2020	Integrated care experiences and out-of_x0002_pocket expenditures: a cross-sectional survey of adults receiving treatment for HIV and hypertension in Malawi	SSA	Malawi	Low income	Patients		HIV Hypertension	Quant	Evaluation	"Respondents were classified as using ‘integrated care’ if they reported that they refilled antihypertensive medications and ART during the same clinic visit" pg. 3	Evalutation of careseeking behavior for patients with HIV and hypertension, who did and did not use integrated care and the OOPs and cost effectiveness of different care seeking behaviors.	Micro	Population	Clinical			Diagnosis and treatment			Survey of patients receiving services at a Partners in Health clinic in Malawi offering both HIV and hypertension care. Survey responses were supplemented with quantitative indicators from patient medical records.		Survey instrument	New											Integration measurement: " if they reported that they refilled antihypertensive medications and ART during the same clinic visit." (pg. 3)	Survey	Cost data was collected via the survey for all patients, based on " self-reported costs of medi_x0002_cation, transport, lost wages and other costs, like food or childcare" (pg. 3). Study looked at the total cost of care seeking to understand whether integration (the joint perscription filling) was more cost effective for patients. costs for integrated care were lower due to reduced travel time a…
12	Mutemwa	2017	Does service integration improve technical quality of care in low-resource settings? An evaluation of a model integrating HIV care into family planning services in Kenya	SSA	Kenya	Lower-middle income	Providers		HIV FP	Quant	Evaluation	"the mode where clients may receive more than one service at the point of care" (pg. iv92). "we refer to ‘functional integra_x0002_tion’ in the sense used by the Integra project: that a facility is able to offer multiple services (HIV-related services and FP-related services) to a client during a single visit (see Mayhew et al. 2016)." (pg. iv92)	Development of a functional integration index	Meso	Population	Clinical			Diagnosis and treatment		Primary (facility)	Allocation of facilties to intervention (integration) or control. The GoK later adopted a universal integration policy, which shifted the study to focus on assessment of integration extent. Health facility audits, provider interviews, and client-provider consultations were observed. Functional integration index was developed using propensity score analysis; technical quality is the outcome of the…	Yes	Integra index of service integration	New	Yes	"Cronbach’s alpha test, suggesting sig_x0002_nificant reliability of the TQCS score: alpha coefficient a ¼ 0.7048; correlation with underlying factor r ¼ 0.8395" (pg. iv94).									(pg. iv94) (1) % days in the week on which any RH services (defined as FP, post-natal care and ante-natal care) and any HIV_x0002_related services [defined as antiretroviral therapy (ART), cervical cancer screening, CD4 count services, HIV/AIDS testing services and STI treatment] are accessed; (2) % clients who receive any RH services AND any HIV-related services in one of their provider contacts…		Emphasizes that facility and provider readiness, availabity of supplies, clinical knowledge, motivated staff, support systems, nd infrastruure all all important to enabling successful integration. Found positive relationship between integration and QoC
13	Nguyen Bich	2016	HIV PATIENTS' PREFERENCE FOR INTEGRATED MODELS OF ADDICTION AND HIV TREATMENT IN VIETNAM	East Asia	Vietnam	Upper-middle income	Patients		HIV Addiction	Quant	Other	"the preference of integration refers to the model of co-located and co-staffed ART and MMT clinics" (pg. 3).	Cross sectional survey of patient preferences regarding an integrated care model that emphasizes co-location.	Micro	Both	Clinical		Linkage	Diagnosis and treatment		Primary (facility)	Cross sectional survey with patients, including a self assessment module for patient perspectives on integration preferences for addiction and HIV services.	Yes	Self assessment tool	New									"Preference for integrated model was defined by the combination of two questions about the agreement level of patients with these statements 1. “I prefer to receive treatment for alcohol and drug problems at the same clinic where I receive treatment for HIV” and 2. “I prefer to receive treatment for alcohol and drug problems from the same provider who treats me for HIV”. Each question had 5-point…		Co-location Co-staffing
14	Odjidja	2019	Delivery of integrated infectious disease control services under the new antenatal care guidelines: a service availability and readiness assessment of health facilities in Tanzania	SSA	Tanzania	Lower-middle income	Providers		HIV TB Malaria ANC	Quant	Formative research		Assessment of service availabiltiy based on composite indicators for integration developed using SPA data.	Micro	Population	Clinical					Primary (facility)	Aggregation of SARA data to create composite facility indicators to assess facility readiness to provide integrated services. "The main outcome variable for the study was receipt of integrated care of infectious disease services (HIV, TB and Malaria). This was based on the hypothesis that if facilities had all five components of integration present, then pregnant women should receive an integrate…												Trained staff Availability of services Availability of diagnostics Outcome was integration - constructed as a composite indicator (see indicators)		(pg. 2-3) ‘Trained staff’ was constructed as composite of ANC health staff that had recently received training in an infectious disease area. ‘availability of disease service’ was constructed as a composite indicator of having both the ID service and ANC at least three working days within the week ‘Availability of diagnostics’ was classified as a composite indicator of all essential diagnostics o…	SPA facility survey Disaggregated by disease area HIV, malaria, TB	"if all components for service inte_x0002_gration were present for all diseases, a pregnant woman was 1.9 times (95% CI 0.8–2.7) likely to receive a com_x0002_prehensive and integrated care. This therefore confirms that there is a positive relationship between integration capacity and receipt of integrated services. Furthermore, when the model was disaggregated into the five compo_x0002_nents of …
15	Rodrigues	2015	Assessment of the coordination of integrated health service delivery networks by the primary health care: COPAS questionnaire validation in the Brazilian context	LATAM	Brazil	Upper-middle income	Government		Primary health care	Quant	Validation	"IHSDNs are defined as a group of organizations thatprovide, or make arrangements to provide, equitable, in_x0002_tegrated health services to a defined population. They are held accountable for the health status and clinical outcomes of the population served and to provide com_x0002_prehensive services (high-quality, responsible and humanized care), covering all levels of prevention and care, and…	Validation of an existing tool to measure coordination of PHC in an integrated network model.	Meso, Macro	Both	Multiple	Hard to determine - full network model that could entail all aspects. Organizational, systems, functional directly assessed	Full	Multiple	In theory, all; PHC coordiantes all care; direct service coordination not assessed in the study	Primary (facility)	Adaptation and validation of existing tool to measure the ability of PHC to act as a full coordinator in an integrated network model.	Yes	Tool for Assessment of the Coordination of Integrated Health Service Delivery Networks by the Primary Health Care (COPAS)	Existing	Yes	"0.655 and 0.865. The ‘population’ and ‘support system’ dimensions had the lowest (0.655) and the highest (0.865) values, re_x0002_spectively. These values express the internal consistency, this being a satisfactory measure of the reliability." pg. 5			Yes	Tested for convergent and discriminate validity			DIMENSION DEFINITION ITEMS** pg. 4 Population: Lives in a single sanitary territory, is socially organized in families, who are enrolled and registered according social-sanitary risk groups [2] Primary Health Care: PHCN Communication center: Support systems: The networks institutional places where general health services in are provided in the areas of diagnosis and therapeutic support, medicatio…				Looks at PHC coordination capacities, with the coordination capacity definitions mirroring many of the integration dimensions in the RMIC
16	Nelson	2019	Operationalizing Integrated Immunization and Family Planning Services in Rural Liberia: Lessons Learned From Evaluating Service Quality and Utilization	SSA	Liberia	Low income	Multiple		Family Planning Childhood Immunization	Mixed Method	Evaluation	No specific definition used; intervention was to refer mothers coming for childhood vaccination to family planning and vis versa, with the ideal of having the additinoal service provided the same day.	MM evaluation of a pilot model to integrate FP and immunization through an inter-facility referal system	Micro	Population	Clinical			Disease prevention		Primary (facility)	HMIS data was monitored at intervention facilities and matched control facilities per indicators in the spreadsheet. Aim was to assess statistically significant changes in the utilization of FP and immunization services in integrated facilities versus non integrated facilities during the study period using the utilization data.	No													Outcome indicators: Number of first and third pentavalent vaccine doses administered at fixed and outreach facilities Pentavalent vaccine dropout rate Total number of family planning user, defined as the total number of new and continuing modern contraceptive users, excluding vasectomy and condom users Process indicator: number of accepted referrals for FP and immunization respectively	HMIS; compared intervention (integrated) and non integration facilities	Using the outcome indicators of increased service utilization as a proxy to examine whether services were integrated succcessfully				FGD with patients and KII with providers	Patients Providers	Client satisfaction and perception of integrated referral services Rationales for non acceptance or drop out of the referral Implementation experiences of providers, feasibility, perspectives, challenges
17	Ndagijimana	2015	One-stop TB-HIV services evaluation in Rwanda: comparison of the 2001–2005 and 2006–2010 cohorts	SSA	Rwanda	Low income	Multiple		HIV TB	Mixed Method	Evaluation	No specific definition was provided; intervention included: "The approach adopted by Rwanda includes: 1) pro_x0002_viding HIV counselling and testing (HCT) to TB patients in TB clinics; 2) treating and caring for co-in_x0002_fected patients in the TB clinic; 3) transferring HIV-infected patients to an HIV clinic at the end of TB treatment to continue antiretroviral treatment (ART) and care; 4) sy…	Evaluation of a one-stop-shop model for HIV and TB services	Micro	Population	Clinical			Diagnosis and treatment		Primary and Secondary	Facility utilization data was reviewed and a questionaire was also adminsitered in the same facilities. Indicators around service utilization was collected as a proxy for whether integrated services were being provided.	Yes													HIV testing and counceling for TB cases TB screening for HIV cases ART initiation among counseled patients who are co-infected	Facility records, triangulated with questionaire (? - unclear from the paper)						KII with providers FGD with patients	Perceptions of providers on the services and satisfaction Challenges with implementation
18	Mutisya	2019	Strengthening integration of family planning with HIV/AIDS and other services: experience from three Kenyan cities	SSA	Kenya	Lower-middle income	Providers		Family Planning HIV Other services (mainly MNCH at the PHC level)	Quant	Evaluation	"The study investigators defined levels of service integration as follows: Category 0: No integration; Category 1: Provision of FP information, education and communica_x0002_tion (IEC) materials and counselling only and referral; and Category 2: FP counselling and provision of short-term and long-term methods" (pg. 4).	Cross sectional study of providers and patients on ability to offer/existance of FP with HIV and MNHC services in Kenya	Micro	Population	Clinical			Diagnosis and treatment		Primary (facility)	Interview tool with open and closed ended questions to assess knowledge, training, and barriers for providers	Unsure	Developed an interview guide but described as a survey instrument	Unclear									(Table 2; pg. 5) Provider: Adequate knowledge of FP by provider type Service provider training and skills on components of FP care - short term FP, LARC, guideline availability, discussions with clients Barriers to providing FP: commodity availability, inappropriate facility with lack of confidentiality, heavy workload Patient: less relevant; not really measuring integration itself here Perceptio…
19	Obure	2016	Does integration of HIV and sexual and reproductive health services improve technical efficiency in Kenya and Swaziland? An application of a two-stage semi parametric approach incorporating quality measures	SSA	Kenya Swaziland	Lower-middle income			HIV SRH	Quant	Evaluation	"integration is defined as the provision of two or more services at the same facility, with the service provider actively encouraging clients to use the other services in the same facility during the same visit." pg. 148	Evaluation of technical efficency of integration of HIV and SRH health care in facilities.	Meso	Population	Clinical	Functional The authors also use "structural" integration, defined as " the provision of comprehensive services under one roof or within the same facility" (pg. 148). This is similar to clinical integration in the RMIC.		Diagnosis and treatment		Primary and Secondary	Data Envelopment Analysis (DEA) model examines environment, inputs, outcomes, integration with outcomes being technical effiency and quality.	No											Functional integration Structural integration	Functional: "an assessment of service utilization patterns in each of the study facilities. The var_x0002_iables used to develop this index were: the average number of services accessed across days of the week; the average number of services accessed in single consultations; the average number of services accessed in single visits" pg. 151 Structural: "availability of infrastructure and equipment…	Indicators are in the PPT slide 9	Facility registers observation of staff	provides additional insights on how to measure technical efficency and quality
20	Wang	2016	Coordination of care in the Chinese health care systems: a gap analysis of service delivery from a provider perspective	East Asia	China	Upper-middle income	Providers	Policymakers	Schizophrenia and diabetes	Mixed Method	Other	WHO's definition of integrated care is mentioned (pg. 2). Care coordination is defined as 'the delivery of services by different care providers in a timely and complementary manner to achieve efficient and effect system integration.' Care coordination is measured in terms of the coordination process that is, communication across providers to provide coordinated care and (2) the coordination outco…	"Examine the effect of organizational integration on system-level care coordination and to identify factors influencing care coordination and hence full integration of county health care systems in rural China" (pg. 1).	Meso	Population	Organization		Full, coordination	Multiple	Best practice interventions for schizophrenia and diabetes were developed and grouped into prevention, screening, diagnosis, treatment, rehabilitation and case management.	All	"Measured service provision with gap index, overlap index and over-provision index, by comparing observed performance with Best Practice" (pg. 1). These are proxy measures of care coordination. A higher level of care coordination would be indicated by smaller index scores for gap and over-provision, and a smaller difference between the index score for overlap and the index score for justified ove…	Yes	Checklist of best practice interventions for diabetes and for schizophrenia (separate checklists for the two conditions) at different levels (village, township and county) (additional file 1)	New									Organizational integration; services that should be provided as best practice at different levels (village, township and county) are laid out- separate tables for diabetes and schizophrenia (additional file 1). Note: there is no service integration				"In this study [..] care coordination was measured by the continuity of interventions in the whole health care system and coordination of different types’ interventions at different institution levels" (pg. 5). "Organizational integration has been unable to achieve care coordination in Huangzhong. It maybe that care coordination requires other aspects of integration (e.g., clinical and service in…	Conceptual model based on Leutz’s three levels of integration: linkage, coordination, and full integration. (Fig.1)		Adapted	"Semi-structured interviews were conducted with Chiefs of Medicine in each surveyed institution to collect data about barriers to care coordination in the local health care system" (pg. 5).	Chiefs of Medicine	Interviews focused on 3 questions: "1) what is the current level of care coordination among providers of different level in the county health care system? 2) What are the barriers to achieving increased care coordination in the county health care system?; and 3) How might those barriers be eliminated?" (pg. 5).		Deeper qualitative analysis is needed to establish causality between organizational integration and care coordination.
21	Wagner	2014	INtegration of DEPression Treatment into HIV Care in Uganda (INDEPTH-Uganda): study protocol for a randomized controlled trial	SSA	Uganda	Low income	Multiple	Leadership and staff of the health care facilities, district level administration, the Ministry of Health, and policymakers.	HIV, depression	Quant	Protocol		"To evaluate the implementation outcomes and cost-effectiveness of a task-shifting, protocolized model of antidepressant care for HIV clinics in Uganda" (pg. 1).	Meso	Population	Clinical		Full	Diagnosis and treatment		Primary and Secondary	Routine data abstraction (clinic charts), supervisor log data, surveys with patients and providers	Yes	See indicators and data source for indicators												(Table 2; pg. 9) (pg. 2) Reach (screening [% screened, % screened positive, % positive screens who receive further evaluation, % positive screens who are depressed (PHQ-9 > 9), % depressed who receive antidepressants] and follow-up rates); Adoption (the measures will include perceived competency in providing depression care, quality of depression treatment provided, effects of the treatment model…	Reach- mostly from routine data abstraction, adoption- from provider survey, fidelity- from supervisor log data aggregate data from monthly chart reviews of newly prescribed patients, and effectiveness from patient surveys.	Comparisons were made between two task-shifting models: 1) trained nurses used a protocol to screen and provide care for depression 2) PCPs provided treatment or referral services based on their clinical acumen, after screening	RE-AIM (Reach, Effectiveness, Adoption, Implementation, Maintenance) implementation framework		Existing	N/A	N/A	Collaborative care model of depression treatment (such as Partners in Care, MANAS and STAR*D which consist of team-based approach to care, with structured algorithm-based protocol) was used to develop the protocolized task-shifting model		The RE-AIM framework was used as a guide to measure the impact of the task-shifting models. The methods and data were quantitative but the guiding framework was qualitative.
22	Young	2019	Integrated point-of-care testing (POCT) for HIV, syphilis, malaria and anaemia at antenatal facilities in western Kenya: a qualitative study exploring end-users’ perspectives of appropriateness, acceptability and feasibility	SSA	Kenya	Lower-middle income	Multiple		Testing for HIV, syphilis, malaria and anaemia and antenatal care	Qual	Formative research		"This study provides insights on the acceptability, appropriateness, and feasibility of integrating point-of-care testing for HIV, syphillis, malaria and anaemia into ANC services among end-users (pregnant women and providers)" (pg. 2).	Meso	Population	Clinical			Diagnosis and treatment		Primary (facility)																	Adoption (% of pregnant women received all four POCTs at first ANC) and fidelity were measured quantitatively. "Quality assessments (QA) through observed proficiency testing of healthcare workers performing rapid tests compared to manufacturers’ instructions" (pg. 3).	The authors used the definitions of implementation outcomes from conceptual framework by Proctor et al		Existing	Semi-structured interviews with providers (additional file 1) and focus group discussions (additional file 2) with pregnant women; Thematic analysis	Health care providers (nurses, clinical officers, HIV testing counsellors, and laboratory technicians) and pregnant women	Interviews with HCPs: "relevance of integrating POCTs to dispensary ANC services, challenges with testing, experience with training and supervision, experience with clients, and barriers to integration and health system constraints beyond healthcare workers’ control" (pg. 3). FGDs with pregnant women: knowledge of conditions, experience of ANC testing services and treatments received, relationshi…		"This study presents healthcare workers’ and pregnant women’s experiences on using POCTs to diagnose HIV, syphilis, malaria and anaemia at dispensaries in western Kenya" (pg. 10). The authors mention measuring adoption and fidelity quantitatively, but the authors do not elaborate on it later in the study.
23	Araujo	2018	Assessment of the essential attributes of Primary Health Care for children	LATAM	Brazil	Upper-middle income	Patients	Interdisciplinary health team, health managers, Ministry of Health, children	PHC for children	Quant	Evaluation		"To identify the presence and extent of the essential attributes of primary health care services for children, focusing on the evaluation of the structure and the process in the perception of caregivers" (pg. 1366).		Population				Multiple	Health promotion and disease prevention	Primary (facility)	The PCATool was filled out by undergraduate nursing and medicine students, previously trained by the research team. Descriptive statistical analysis was performed through the calculation of the mean, standard error, minimum and maximum	Yes	"The PCATool validated in Brazil (Primary Care Evaluation PCATool-Brasil) gives scores to structure and process indicators (also called essential attributes in this article) of primary health care services and includes: a) structure: longitudinality - kinship; first visit - accessibility; coordination - System information; Integrality of care - services available; b) process: first visit - use; l…	Adapted									Integrality of care, coordination	"Integrality of care included services available (structure) and services provided (process). Questions in the tool which measure integrality of the care structure are related to the set of services available at the PHC, such as: immunization, counseling and treatment of visual problems, family planning counseling, dietary supplementation programs, sutures, actions for drug use and mental health …			Here, the measurement of structure and process indicators is based on the Donabedian model (qual model). "Accessibility (structure): the score for accessibility indicates the structure of the services, low score may be related to lack of qualification of human resources, lack of equipment, difficulties in scheduling visits, waiting time greater than 30 minutes and inadequate physical space, gener…	"Donabedian model which proposes an analysis of the structure, process and outcomes of health services was used for the evaluation. Structure is defined as resources (including human resources and organizational structure) required for health services, process indicates activities taken by the health team to provide assistance to the user, and outcomes are health care results, including the level…	N/A	Adapted	N/A	N/A
24	Athié	2016	Perceptions of health managers and professionals about mental health and primary care integration in Rio de Janeiro: a mixed methods study	LATAM	Brazil	Upper-middle income	Multiple	Health managers and health professionals	Primary care and Mental health care	Mixed Method	Validation		"The purpose of this paper is to study health managers’ and professionals’ perceptions, in their different services, about the integration of mental health in primary care settings. The main goal is to analyse them and point out key messages related to planning, organisation and implementation of collaborative care to reduce the local mental health gap and foster continuity of care" (pg. 5).	Meso	Population	Multiple	Clinical, professional, organizational				All	A semi-structured survey with health manager and HCPs. "The Mann-Whitney non-parametric test was used to compare health professionals’ and managers’ perceptions. The second comparison was to observe different types of primary care and mental health managers’ perceptions. The Kruskall-Wallis non-parametric-test was used to compare managers’ perceptions in 4 kinds of services [General Traditional O…	Yes	"Questionnaire consists of 185 closed questions ranging from 1 to 5 and one open-ended question, to evaluate: access, gateway, trust, family focus, primary mental health interventions, mental health records, mental health problems, team collaboration, integration with community resources and primary mental health education" (pg:1). See table 2.	Adapted	Yes	The questionnaire used was validated, Cronbach's alpha was calculated to measure internal consistency. "The internal consistency by section was: unacceptable for Access (a = 0.495); questionable for Gateway (a = 0.649) and Integration with Community Resources (a = 0.662); acceptable for Trust (a = 0.729), Collaboration between Teams (a = 0.764) and Mental Health Problems (a = 0.762); good for Fam…							Collaborative care, continuity of care	See "name of the instrument…" column				N/A			Same survey as quantitative methods which had one open-ended question on positive and negative aspects of integration, qual data also included info shared by participants to complement or exemplify their answers to the quantitative survey questions. For instance: descriptions of resources; examples of mental health interventions not mentioned in the questionnaire; examples of collaboration betwee…	Same as quantitative component: Health managers and HCPs (general practitioners, psychologists and psychiatrists)	The qualitative analysis considered the whole group’s (health managers and HCPs) perceptions about the advantages and disadvantages of integrating mental health care and primary care.		Qual data revealed lack of communication as a barrier towards integration.
25	Briggs	2018	Actions required to implement integrated care for older people in the community using the World Health Organization’s ICOPE approach: A global Delphi consensus study	NA	Across high-, middle- and low- income countries	Multiple	Multiple	Researchers, policymakers, practitioners, civil society panellists and WHO staff	Health and social care for older people	Quant	Other	WHO's definition of integrated care is mentioned (pg. 2).	The aim of the study was to "gather global consensus on the key actions required to realign health and long-term systems and integrate services to implement the World Health Organization (WHO) Integrated Care for Older People (ICOPE) approach" (pg. 1).	Meso, Macro	Both							2 rounds of Delphi panels and a global consultation meeting. Round 1 of Delphi panel evaluated the relative importance and content validity of an empirically-derived initial framework of ICOPE elements ('a component of care or an action that is implementable to enable integrated care for older people’). Round 2 aimed to evaluate the acceptability of a revised framework of ICOPE actions (called 'e…	Yes	Elements (an ‘element’ was defined as ‘a component of care or an action that is implementable to enable integrated care for older people’) evaluated in round 1 were derived from existing WHO evidence reviews, a pre-established taxonomy of 59 elements of integrated care, the WHO Framework on Integrated People Centred Health Services, and through internal consultation within WHO. In round 1, paneli…	Adapted									Person-centered, integrated care for older people					N/A	N/A		Summative content analysis of free text comments from both rounds of Delphi panels.	N/A
26	Castro	2020	Assessing the integration of behavioral health services in primary care in Colombia	LATAM	Colombia	Upper-middle income	Multiple	Agency directors, clinical supervisors, clinicians, support personnel, patients, researchers, policy advisors, psychiatrists, MoH, BHIMC experts	Behavioural health care and primary care	Quant	Validation			Meso	Population	Multiple	Clinical, professional (only referrals), organization ("community" dimension measured if participating organizations worked with other health organizations, but there was no explicit organizational integration among study sites)	Linkage	Multiple	Prevention and promotion in behavioral health (measured by the "community" dimension), diagnosis and treatment	Primary and Community	Each assessment lasted 4–6 hours and involved: observations of the clinic milieu and functioning; interviews with agency directors, clinical supervisors, clinicians, support personnel, and patients; and a review of clinic documents.	Yes	Behavioral Health Integration in Medical Care (BHIMC) Index "is an organizational measure that evaluates behavioral health integration levels (mental health and substance use) within traditional medical care settings, and helps to guide integration efforts" (pg. 4). The original tool measured specific aspects of US health care, "classifying them as items referring to 1) the financial structure of…	Adapted	Yes	Inter-rater reliability of the tool was measured and reported as intra-class correlation coefficient and internal consistency with Cronbach’s alpha							Continuity of care- communication with specialized care was limited to information provided in patients’ clinical summaries.	See "name of the instrument…" column				N/A
27	Chuah	2017	Interventions and approaches to integrating HIV and mental health services: a systematic review	SSA	Multiple countries (Australia, Canada, France, SA, Tanzania, Uganda, UK, USA and Zimbabwe)	Multiple			HIV and mental health care	Quant	Other	(Table 1; pg. iv31) Lemmon and Shuff 2001 System integration defined as consisting of appropriate referrals and the free-flow exchange of information among service delivery components in mental health care, primary health care and HIV care coordination services. Winiarski et al. 2005 Integrated care defined as mental health services provided on-site at the medical clinic Coleman et al. 2012 Colla…	Systematic review which included studies that described or evaluated an intervention or approach aimed at integrating HIV and mental health care.	All		Multiple	Systems, organization, clinical				All		No													See table 5- 'Process outcomes' measured in multiple studies: e.g. service usage (Winnarski et al, 2005, Vergara-Rodriguez et al., 2012), number of prescriptions (Coleman et al., 2012), probability of getting tested (Rosenberg et al., 2010)		Integration or its constructs are not explicitly measured or assessed. However, there are some studies (from 2014 and before 2014- table 5) which look at process outcomes which are similar to process indicators for integration.	N/A	N/A
28	Church	2015	Exploring the Feasibility of Service Integration in a Low-Income Setting: A Mixed Methods Investigation into Different Models of Reproductive Health and HIV Care in Swaziland	SSA	Swaziland	Lower-middle income			HIV and reproductive care	Mixed Method	Evaluation	"Conceptually, there is little agreement on what ‘integrated care’ actually means, and even less on how it is measured. It can imply the amalgamation of two previously separate com_x0002_ponents of care, or the addition of a new intervention into an existing service. In this paper we consider the provision of RH (including FP, pregnancy counselling, and condom promotion) with HCTx services" (pg. …	Mixed methods study which measured integrated care delivery (HIV and RH care) in terms of process and outcome indicators, and qualitatively explored factors influencing the feasibility of integrated RH-HIV care delivery.	Micro, Meso	Population	Clinical			Multiple	Disease prevention, diagnosis and treatment	Primary (facility)	"Descriptive statistics were used to assess the degree of integration per clinic and client demand for services" (pg. 1).	Yes	An exit survey was conducted with HIV patients. Questions covered socio-demographic and health characteristics, services received or referred for, providers seen, services desired, and RH services accessed.	New											The following were measured to assess integrated care delivery: "the use of components in HIV (ART refill, pre-ART, weighing/blood pressure check, group counselling, ART initiation, ART side-effects consultation, consultation for HIV_x0002_related problems, HIV general consultation, CD4 testing, blood tests) and SRH care (condom provision, screening for sexually transmitted infections, ante-natal…		The authors measured integration based on the indicators mentioned under 'indicators specific to integration', they did not use any existing/ validated measurement framework.				IDIs	HIV care and treatment providers (some also provided SRH services) and HIV clients	Contextual factors brought up in interviews which influenced provision of integrated care were grouped into four areas: individual, interpersonal, infrastructural/systems, and institutional. (See Fig. 1)	a sub-sample of 3 client and 3 provider transcripts double coded by two researchers (peer-review/ debriefing)	The authors intended to measure the feasibility of integrated care (HIV and SRH) but did not use a theoretical framework to do so. Details on the interview guide were not elaborated.
29	Church	2017	Impact of Integrated Services on HIV Testing: A Nonrandomized Trial among Kenyan Family Planning Clients	SSA	Kenya	Lower-middle income	Patients		HIV and reproductive care	Quant	Other		The impact of integrated reproductive health and HIV services on HIV testing and counseling (HTC) uptake was assessed, as part of the Integra Initiative program.	Micro, Meso	Population	Clinical			Diagnosis and treatment		Primary and Secondary	See additional reflections column												"“Integrated services” were defined as a visit in which a woman received at least one RH service (FP counseling, FP method provision/check-up, postnatal care for mother, postnatal care for baby, child health, or cervical cancer screening) AND at least one HIV/STI service (STI counseling or treatment, HIV counseling, HIV test, HIV treatment and care, psycho-social support for HIV, treatment of opp…				The impact of integration of the following services into standard FP service delivery: discussion of fertility desires, condom promotion/provision, STI/HIV risk assessment, HIV status check, HTC provision, cervical cancer screening, pre-HIV treatment services and/or referral to HIV treatment unit for HIV-positive clients, on HIV testing uptake was assessed. Although the study looks at the impact,…
30	Sheahan	2021	Development of integration indexes to determine the extent of family planning and child immunization services integration in health facilities in urban areas of Nigeria	SSA	Nigeria	Lower-middle income	Providers		Family Planning Child immunization	Quant	Other	"Integration in the health sector has been defned by ofering two or more services at the same facility during the same operating hour, with the provider of one service actively encouraging clients to con_x0002_sider using the other services during the same visit, in order to make those services more convenient and efcient. Integrated services should be ofered at the same point but where that is n…	Development of an integration index for family planning and child immunization services; one index for providers, one for facilities.	Micro	Population	Clinical		Linkage	Disease prevention		Primary and Secondary	"This study employs Principal Component Analysis (PCA) to create two family planning and child immunization services integration indexes: a Provider Integration Index and a Facility Integration Index." (pg. 4). Existing facility data on immunization and FP was used to construct the index. PCA was used to isolate provider and facility integration dimensions; facilities were then classified by low,…	Yes	Provider Integration Index Facility Integration Index	New	Yes	Several approaches to internal coherence and robustness; rebuilt index through exploratory factor analysis and used spearman's rank to measure correlation between the two indexes as a measure of internal coherence of the index							Providers that offer both FP and child immunization services Same services provided at each visit / consultations provided at each respective visit Faciltiy providing both services Normal facility practice regarding patients who need both services / information When are both services offered by the facility
31	Tang	2017	Analysing a Chinese Regional Integrated Healthcare Organisation Reform Failure using a Complex Adaptive System Approach	East Asia	China	Upper-middle income	Providers		Community based primary care integrated with higher level referral services	Mixed Method	Evaluation	"A close IHO was defined as integration which took substantial movements towards a merger or acquisition, or which was financially integrated; in a loose IHO the members were usually virtually bound by techni_x0002_cal agreements concerning only technical support rather than financial assignment. The close IHO often proceeded with a combined payment reform that was approved by the local medical i…	Evaluated the integrated health organization reform in China and the level of integration and coordination under the reforms.	Meso, Macro	Population	Multiple	All but clinical seem to be present in the constructs listed	Full	Multiple	the entire continuum could be included in this approach	Primary and Secondary	"we assessed the implementation of the Qianjiang IHO using a questionnaire to evaluate cooperative behaviour among organisational and individual members" (pg. 3).	Yes	Quesionaire - details unclear. Constructs based on D’Amour’s collaboration model of cooperative behavior. Unclear how the constructs and components fit together in the tool and how this fit with the results of the study	Adapted									Collaboration Broken into organizational collaboration, inter-professional collaboration,	Culture Leadership Incetives Organized team Abiltiy training Shared techniques behavior specifications shared infromatin provider tool communication tool stakeholder negotiation referals speciality training techncial assistnace mutual recognition further education lectures academic program					Complex Adaptive Systems D’Amour’s collaboration model	Existing	Semi-structured interviews with providers to probe on questionaire results	providers	rationale for poor organizational and inter-professional collaboration, as defined by the quantitative work explored concepts of trust opinions on failure of integration, cultural challenges, operational challenges this was then followed by a subset of interviews on a new model for the IHO reform		this was a useful paper but it was hard to see what they measured based on how the results were presented and the paper did not have an interview guide or any supplemental materials included
32	Sinai	2018	Improving management of tuberculosis in people living with HIV in South Africa through integration of HIV and tuberculosis services: a proof of concept study	SSA	South Africa	Upper-middle income	Providers	Gert Sibande district, Mpumalanga Province Providers Government actors	HIV TB	Mixed Method	Evaluation	"The pro_x0002_gram strives for an ‘integration of clinical service management’ (ICSM) which means that chronic con_x0002_ditions (among them HIV and TB) are supposed to be managed by the one team" (pg. 2).	Evaluation of a TB HIV integration model, including secondary data examining HIV/TB patients, quality of care, and interviews on perceptions and opinions on integration	Micro	Population	Clinical	Clinical maybe the interviews get into professional a bit		Diagnosis and treatment			Use of secondary data (patient records) that have been diagnosed with HIV and TB Consideration of treatment indicators for TB and HIV patients Analysis based on averages and chi squared	No													Patients screened for HIV or TB respectively Case detection rate for HIV and TB Quality of the care provided by HIV providers to TB patients: the proportion of TB patients who had end-of-intensive-phase test and end-of-continuation-phase (full TB treatment) test Overall treatment outcomes for TB patients treated by HIV providers versus TB providers	Patient records					Interviews with providers	Providers Facility managers	Value of integration Challenges Whether or not providers would recommend the intervention provider attitudes on integration workload
33	Sweeney	2014	The impact of HIV/SRH service integration on workload: analysis from the Integra Initiative in two African settings	SSA	Kenya Swaziland	Lower-middle income	Providers		HIV SRH MCH	Mixed Method	Evaluation	"we adopted four broad measures of integration which could be evaluated in all sites, with a focus on providing any combination of ‘core’ and ‘non-core’ reproductive health/HIV services. These include joint utilization of human and physical resources, and expansion of the services available at the MCH level and at the facility level. In the context of HR, we define ‘HR integration’ as the provisi…	Relationship between the extent of integration and workload implications for staff	Micro, Meso	Population	Multiple	Professional and clinical		Diagnosis and treatment		Primary and Secondary	Used secondary facility data to measure indicators (see column) related to the extent of service integration Estimated time to provide specific services using a combination of service statistics (quant) and interviews.observations; this was triangulated with faciltiy data on services provided and volumne Created a workload ratio: "We divided actual staffing levels by the estimated staff FTE requi…	No													HR integration: measured as ‘the range of services provided per SRH/HIV staff member', and calculated as the total number of non- core SRH/HIV services provided by staff working within the MCH unit (taking a value of one to five), divided by the total staff full time equivalency (FTE) allocated to these services at the facility level a) the range of services provided at the facility level: A serv…	Facility data		Yes - new framework on economic impact of integration	References Atun et al as a conceptual framework	New	Interviewws and observations were conducted with providers to validate workload	Providers	Time it took to complete different tasks
34	Pfaff	2017	You can treat my HIV – But can you treat my blood pressure? Availability of integrated HIV and non_x0002_communicable disease care in northern Malawi	SSA	Malawi	Low income	Providers		NCD HIV	Mixed Method			To assess the capacity of NCD programs and the extent f integration with HIV programmes in the same facility	Micro	Population	Clinical			Diagnosis and treatment		Primary and Secondary	Binary variables for indicators of integration and service offerings were used; data gathered through a cross-sectional survey.														Integration indicator: Availabiltiy of NCD and ART care: in the same consulation, same day but different consultations; available but on different days Other indicators collected by the paper, but are not defined as 'integration indicators' Screening for NCD at ART clinic Paper also captured readiness indicators for NCD care (availability of staff, guidelines, medication, equipment)	Survey							emphasis on readiness for NCD care, not integration - referrals, management support/supportive supervision, how data is collected and registered, challenges such as drug and equipment, how providers saw their roles	Triangulation- "The data from the qualitative interviews were triangulated with the quantitative data from the questionnaire to check validity of the findings" (pg. 2).	providers expressed limitations or concerns with integrating ART and NCD care includign concerns about workload and stigma, but thought it would be esaier for patients with comorbidities.
35	Deconinck	2016	Integrating acute malnutrition interventions into national health systems: lessons from Niger	SSA	Niger	Low income		Policymakers	Acute malnutrition interventions	MM	Other	"integration was defined from a health system perspective as the extent, pattern and rate of adoption and assimilation of interventions for manage_x0002_ment of acute malnutrition into key functions of the national health system" (pg. 2).	"This paper studied the level and progress of integration of acute malnutrition interventions into key health system functions" (pg. 1).	Macro	Population	Systems		All			All	Secondary analysis of quantitative (and qual) data was done "to measure integration and performance of acute malnutrition services and health outcome [1, 16–20] as proposed by the indicators" (pg. 2).	a tool was developed which defined the integration of acute malnutrition interventions and health systems, and the levels of integration (full, partial, none)		New													In this study a 3-step method was used: 1) lit review of studies to develop a tool with indicators measuring integration and level of integration of acute malnutrition services with health system functions, based on the domains of HS framework. 2) secondary data analysis of quant and qual studies to measure integration and performance of acute malnutrition services and health outcome, using the i…	Health systems framework (governance, health financing, health infor_x0002_mation, health workforce, medical products and service delivery).		Existing	The authors conducted literature searches and included both published and grey lit on acute malnutrition interventions for children under 5 in low-income countries, and the integration of these interventions into national health systems. They "adapted a list of key health system functions for the integration of acute malnutrition interventions from a framework that had been used and validated in …	N/A	Integration, levels of integration		Note: Here 'health system functions' are the same as the domains of HS framework and the indicators used to measure integration and level of integration have been uploaded to DB as a word file under 'Data extraction'
36	Fujita	2015	HIV service delivery models towards ‘Zero AIDS-related Deaths’: a collaborative case study of 6 Asia and Pacific countries	East Asia South Asia	six Asia and Pacific countries- Cambodia, Myanmar, Nepal, Papua New Guinea (PNG), Thailand and Vietnam	Multiple			ART, HIV testing and counseling including voluntary counseling and testing (VCT) and provider-initiated testing and counseling (PITC) in TB and ANC services, CHBC (community and home based care), and HIV prevention for key populations.	Quant	Evaluation	Continuum of care or continuum of prevention and care (COPC) "can be regarded as a coordinated network of prevention, treatment, care, and support activities across different levels of the health system including the community, resulting in provision of comprehensive services over the long-term" (pg. 2).	An analytical framework of COPC was used to assess overall HIV service delivery models, system-related strengths and constraints of each country's HIV service delivery, from the perspective of service availability, linking approaches and performance monitoring. "Four types of continuum were examined: (i) service linkages between key population outreach and health facilities (HIV testing and couns…		Population	Multiple	Clinical integration (HIV with other services); System integration- vertical integration (community and facility-based services- which possibly includes organizational integration as well), horizontal integration (HIV with other services)		Multiple	Diagnosis and treatment, palliative care	Primary and Community	Secondary program data from national HIV programs were analyzed. "A regional team was formed to review national HIV health service delivery systems. The team adapted and adopted the COPC analytical framework that had been applied to a previous study in Vietnam" (pg. 4).	No	See qualitative section. Analysis done was quantitative but the framework used was qualitative. There was no survey instrument.	Adapted											For the assessment of vertical integration, the authors looked into approaches to accelerate access to HIV testing and counseling and referral to care among key populations e.g., whether peer educators refer key populations to voluntary testing and counseling (VCT), whether opioid subsitution therapy (OST) sites and/or and drug treatment and rehabilitation centers refer PWID to VCT, whether drop-…	Secondary program data from national HIV programs		Analytical framework of COPC which aids assessing the 4 types of continuum previously mentioned (Fig.1)								mentions community care
37	Huang	2020	Validation of the care providers version of the Rainbow Model of Integrated Care_x0002_measurement tool in Chinese primary care systems	East Asia	China	Upper-middle income	Providers			Quant	Validation		"This study aimed to validate the Chinese RMIC-MT care provider version of the tool and evaluate its psychometric properties in the context of the implementation of integrated primary care" (pg. 2).	All		Multiple	Clinical, Professional, Organizational, Systems					The RMIC-MT was translated to Chinese. Semi-structured interviews (qualitative) were conducted with Chinese experts on integrated care who reviewed the RMIC-MT, and checked for its suitability. Then, the RMIC-MT was pre-tested with policymakers and community care professionals (CCPs), who were asked to comment on wording, the length of the survey, and the relevance of the items in the Chinese set…	Yes	The Chinese version of Rainbow Model of Integrated Care Measurement Tool (RMIC-MT) for care providers was translated and adapted. "Based on the RMIC and more than 300 integrated care instruments for healthcare providers and patients, the RMIC-MT (measurement tool) was developed. In addition to micro-level measurements in previous quantitative surveys, RMIC-MT care provider version adopted items a…	adapted	Yes	Internal consistency was measured with items-total correlations and Cronbach’s alpha	Yes	See quant methods	Yes	through exploratory factor analysis and calculation of Pearson’s correlations between the scale scores and two overall perceived coordination questions within the questionnaire								N/A	N/A		Semi-structured interviews were conducted independently with four Chinese experts working on integrated care or primary care to obtain their reflections on the suitability of the instrument.
38	Kanyangarara	2019	Availability of integrated family planning services in HIV care and support sites in sub-Saharan Africa: a secondary analysis of national health facility surveys	SSA	Multiple countries in SA (Benin, Burkina Faso, Democratic Republic of Congo (DRC), Malawi, Senegal, Sierra Leone, Tanzania, Togo, Uganda, and Zimbabwe)	Multiple			FP, HIV	Quant	Evaluation	The authors provide an explanation for what they mean by integrated services-"Facilities with all the structural and process of care inputs were classified as having onsite integrated FP services; those that did not have one or more inputs were classified as not having onsite integrated FP services" (pg. 3). This classification of integrated services did not include aspects like quality of counse…	The aim was to measure the availability of integrated FP and HIV services at the facility level in terms of structure and process indicators, and explore factors associated with onsite availability of integrated FP and HIV services.		Population	clinical			Multiple	Diagnosis and treatment, palliative care, rehabilitation, disease prevention	All	Secondary analysis of nationally representative facility-level data from Service Availability and Readiness Assessments (SARA) and Service Provision Assessments (SPA) conducted in 10 sub-Saharan African countries	No													Among facilities offering HIV support, % of facilities also offering- FP services, guidelines of FP, oral and injectable contraceptives, male condoms, routine provision of FP counselling, and % of staff trained in FP, % of facilities with blood pressure measurement apparatus	"Data were obtained from the Service Provision Assessments (SPA) and Service Availability and Readiness As_x0002_sessments (SARA) [26, 27]. The SPA and SARA are nationally representative, cross-sectional facility-based surveys that collect comprehensive information on the availability and functionality of health systems in the provision of essential health services, including antenatal care, obst…	"The ‘process of care’ input was the routine provision of FP counselling to HIV/AIDS clients as reported by the facility-in-charge" (pg. 3). "The analysis was restricted to health facilities offering ‘HIV care and support’ services defined as any service directed towards improving the life of a person living HIV, including treatment of opportunistic infections, provision of palliative care and nu…	N/A	N/A
39	Vazquez	2015	Evaluating the effectiveness of care integration strategies in different healthcare systems in Latin America: the EQUITY-LA II quasi-experimental study protocol	LATAM	Latin America (Colombia, Brazil, Chile, Mexico, Argentina, Uruguay)	Lower-middle income	Multiple	Patients and Providers	Chronic Disease (specifically COPD and diabetes)	Mixed Method	Other	"Care coordination is defined here as the harmonious connection of the different services needed throughout the care continuum to provide care for a patient, in order to achieve a common objective without conflicts. Three types can be distinguished: informational coordination, or the transfer and use of the patient clinical information needed to coordinate activities between providers; clinical m…	Quasi-experimental study that "evaluates the effectiveness of a participatory shared care strategy in improving coordination across care levels and related care quality, in health services networks in six different healthcare systems of Latin America" (pg. 1).	All	Both	Multiple	Clinical, organizational, normative, professional	Full	Multiple	Diagnosis and treatment, long-term and palliative care (COPD and diabetes)	All	"Two questionnaire surveys are being conducted: (1) primary and secondary/tertiary doctors will be surveyed to determine their perceptions of the degree of coordination across levels of care, as well as their knowledge and use of existing care coordination mechanisms and influencing factors; and (2) users of 18 years of age or over with chronic conditions (including type 2 diabetes and COPD), who…	Yes	Questionnaire surveys	Unclear									Care coordination, continuity of care, access, equity of access, efficiency, quality of care		"Comparisons will be made at two levels: (1) with the other Latin American countries analysed; and (2) with international studies in which networks have been evaluated. The comparative analysis will result in a better understanding of the link between different interventions and their outcomes, and the associated factors in each health system and healthcare setting. Results will be used to identi…	"Compare differences in outcomes (the levels of coordination and continuity of care) between the baseline and the evaluation phases, and within and between networks, the following analyses of survey data will be performed: (A) a bivariate analysis using the χ2 test and (B) multivariate analyses" (pg. 7).	N/A	Integrated Healthcare Networks (IHN)		Adapted	Individual interviews and focus groups have been carried out in order to investigate coordination across levels of care and related quality of care, and to explore the experiences across thecare continuum of patients with chronic conditions, including type 2 diabetes and COPD.	(1) healthcare professionals of different care levels (primary, secondary/tertiary care) providing care for patients from the study areas and (2) users (and their caregivers) with chronic conditions (including diabetes and COPD) who had used the first care level.	"Individual interviews provide an insight into the perspectives of healthcare workers, users and managers and administrative personnel and focus groups are used to explore certain important issues emerging from the individual interviews" (pg. 5).	Triangulation and thick data: "To ensure data quality, results are being triangulated using different research methods and relying on different informant groups and multiple analysts with different backgrounds and an in-depth knowledge of qualitative methods, the research topic and its context" (pg. 5); Member checking: "preliminary results are presented to the members of the steering committee d…
40	Qiu	2019	Adaption and validation of Nijmegen continuity questionnaire to recognize the influencing factors of continuity of care for hypertensive patients in China	East Asia	China	Upper-middle income	Patients		Hypertension	Quant	Evaluation	"COC is an important aspect of patient care, which comprises continued and consistent care coupled with effective information exchange" (pg. 7).	"This study aimed to adapt Nijmegen continuity questionnaire (NCQ) into a Chinese version (NCQ-C) and to delineate the status of COC (continuity of care) as well as explore its influencing factors for hypertensive patients in China" (pg. 1).	Micro, Meso	Population	Multiple	Systems, professional	Linkage	Diagnosis and treatment		Primary and Secondary	Adapted the original NCQ questionnaire to a Chinese version (NCQ-C) for the population. Non-invasive ABPM was performed which measured BPM for each participant. Utilized descriptive statistics and regressions.	Yes	NCQ-C	Adapted	Yes	"Internal consistency of the scale was examined by calculating the Cronbach’s alpha of every part, which was considered satisfactory between 0.70 and 0.95" (pg. 4). "The ICC presented as the correlation between pretest and post-test of NCQ-C was 0.855" (pg. 6).	Yes	"With regard to the content validity analysis, the I-CVC of theNCQ-C ranged from 0.71 to 1.00 and the S-CVI/Avewas 0.96" (pg. 6).					"The entire service process emphasize the necessity of collaboration among care providers and information handover within and between primary care and hospitals, and personal continuity and commitment is crucial to build trust and promote partnerships with all health care providers involved in (pg. 2).	N/A	"Personal continuity: care provider knows me (5 items each for general practitioner in primary care settingand specialist in hospital). Personal continuity: care provider shows commitment (3 items each for general practitioner in primary care setting and specialist in hospital). Team/cross-boundary continuity (4 items each for collaboration between care providers within primary care setting, with…	NCQ-C questionnaire	"Found several influencing factors of COC for hypertensive patients, and these factors can be divided into three groups: patients’ demographic factors, health status and factors related to care providers" (pg. 7).	N/A
41	van Rensburg	2018	State and non-state mental health service collaboration in a South African district: a mixed methods study	SSA	South Africa	Upper-middle income	Providers		Mental Health	Mixed Method	Evaluation	"Integration is essentially a social process involving the management and delivery of a continuum of curative and preventative, multi-level health services, according to the needs of clients [World Health Organization (WHO) 2008]" (pg. 517).	"The aim of the study was to explore the extent and nature of state and non-state mental health service collaboration in the Mangaung Metropolitan District, Free State, South Africa. The research involved an equal status, sequential mixed methods design, com- prised of social network analysis (SNA) and semi-structured interviews" (pg. 516).	Meso	Population	Multiple	Organizational, professional	Coordination, Linkage	Diagnosis and treatment		Primary and Secondary	"The SNA (social network analysis) data collection instrument was developed based on sections of Bruynooghe et al. (2008) instrument - which investigates cooperative relationships among human service organizations. Questions related to the research study were added, including descriptive questions about the organizations and the nature of mental health services and referrals offered" (pg. 518).	Yes	SNA (social network analysis) instrument based on sections of Bruynooghe et al. (2008) instrument	Adapted	Unsure								"The nature of collaboration activities here refers to the structure, type and dynamics of relationships, while the extent refers to the degree of colloboration" (pg. 518).		Extent of state and non-state mental health service collaboration, nature of state and non-state mental health service collaboration	Descriptive analysis of SNA data	"From the network depictions there is a suggestion of network density disparity between biomedically oriented services (Outpatient drug therapy, Acute cases, Serious cases) and social support and psychotherapeautically oriented services (Housing and treatment adherence, Drug and alcohol rehabilitation, Psychotherapy and psychosocial rehabilitation and Family support)" (pg. 522).	Purdy's (2012) Framework for Assessing Power in Collaborative Governance Processes - combined with probes related to state and non-state interactions, mental health service dynamics and state stewardship		Adapted	Semi-structured interviews guided by Purdy's Framework	"Following an intial analysis of this network, clusters of state and non-state collaboration were identified, from which eleven participants were identified." (pg. 518).	"The semi-structured interviews shed light on the range and nature of the core services that were offered by different service providers in the district" (pg. 520).		"The most important reasons for collaboration between state and non-state service providers were drug and alcohol rehabilitation; psychotherapy and psychosocial rehabilitation; family support; and housing and treatment adherence" (pg. 522).
42	Wu	2019	Establishing a balanced scorecard measurement system for integrated care organizations in China	East Asia	China	Upper-middle income	Providers			Quant	Other	"Chinese ICOs (integrated care organizations) are looking to establish networks involoving all levels of hospital and medical institutions with the top-class hospital at their core. Through the establishment of information-sharing platforms and the syncing of high-quality medical resources, the homogeneity of medical examinations throughout the consortium can be achieved" (pg. 674).	"To make up for the deficiency in the current evaluation system at ICOs and offer suggestions for improved sustainable health planning and management, this study establishes a balanced scorecard based on a comprehensive measurement system valid for a Chinese ICO by surveying the staff at the West China Hospital ICO" (pg. 672).	Meso	Population	Organization		Coordination	Multiple		All																		Created an indicator system framework based on BSC (Balanced Score Card) theory.		Adapted	Questionaires and survey analysis - analyzed using the Delphi Method	Staff mambers of a large China ICO, experts across the field.	Qualitative methods were used to "provide suggestions for modifying the indicator framework and grade the importance of the indicators" (pg. 677). The four main indicators in the modified framework are : Financial, Internal Process, Patient, Learning and Growth.
43	Xia	2015	Obstacles to the coordination of delivering integrated prenatal HIV, syphilis and hepatitis B testing services in Guangdong: using a needs assessment approach	East Asia	China	Upper-middle income	Patients		Prevention of Mother-to-Child Transmission of HIV (PMTCT)	Mixed Method	Other	"Integration of services means health care that is seamless, smooth and easy to navigate for the users, and for the providers, it means that separate technical services, and their management support systems, are provided and managed in a closely coordinated way" (pg. 2).	"Provide a quantitative assessment of coordination in the delivery of integrated PHSHT services in China. Then, a qualitative assessment is used to examine in-depth the reasons behind these statistics, and identify the obstacles to coordination of health systems in the delivery of these integrated services" (pg. 2).	Micro, Meso	Population	Multiple	Clinical, organizational, professional	Coordination, Linkage	Multiple	Prevention, Diagnosis and Treatment	Primary and Secondary	"Quantitative data were collected from a questionnaire survey and routine monitoring undertaken for the PMTC program. The purpose of the survey was to understand service users’ views on integrated PHSHT services" (pg. 3).	Unsure	Questionaire Survey - no name provided	Existing									"The key categories of measures in the survey included pregnant women’s knowledge of PHSHT services and their satisfaction with the services" (pg. 3).		"The key categories of measures of coordination for integrated services delivery included consistency in the test services, referrals and regularity of communication among the key health agencies" (pg. 3).					New	In-depth individual interviews and focus group interviews.	PMTCT program managers/administrators, experts from the province, HIV positive pregnant women, healthworkers	"The purpose of the qualitative investigation was to identify the reasons behind statistics collected and to examine the factors that affect coordination in the delivery of integrated PHSHT services. The interviews with HIV positive pregnant women focused on satisfaction with the services and their needs related to the services; and the interviews for the managers and health staff focused on pers…		"The qualitative data analysis utilized manual thematic analysis. It involved three steps: defining issues and factors, forming themes and categories among factors, and building an explanatory framework to develop an in-depth understanding of challenges for coordination among these complex service systems in the delivery of integrated PMTCT services" (pg. 3-4).
44	Yuan	2020	Assessing perceived quality of primary care under hospital-township health centre integration: A cross-sectional study in China	East Asia	China	Upper-middle income	Patients		Primary Health Care	Quant	Protocol	N/A	"This study aimed to answer the following questions: (a) What is the perceived quality of township health centres (THCs) under integration? (b) What differences could be observed among the three typical integration models, namely, private hospital-THC integration, public hospital-THC integration, and loose collaboration? " (pg. e196).	Meso	Population	Organization		Coordination, Linkage	Multiple		Primary and Secondary	"Two rounds of cross-sectional surveys were designed for the three typical integration models. In addition to the PCAT data, basic sociodemographic information, which was analyzed using chi-square tests. An analysis of variance (ANOVA) was used to compare the scores of the domains and total scores measured by the PCAT between the two survey rounds and among the three integration models" (pg. e198…	Yes	"The PCAT was adopted as the perceived quality assessment tool in this study and was organized based on the core characteristics of primary care" (pg. e199).	Adapted									Assessment of first contact utilization and accessibility (first contact domain), the continuity of care domain, coordination of services and information system (coordination domain), and comprehensiveness of service availability and provision (comprehensiveness domain).		"First contact-utilization measures the extent to which the primary care provider performs a gatekeeper function, whereas first contact-accessibility refers to whether patients are able to receive primary care whenever needed within a reasonable time; continuity of care refers to the longitudinal use of a regular source of primary care over time; coordination refers to the interpersonal linkage o…		Measuring integration success on the perceptions of patients.
45	Li	2017	An analysis on intersectional collaboration on non-communicable chronic disease prevention and control in China: a cross-sectional survey on main officials of community health service institutions	East Asia	China	Upper-middle income	Multiple	Providers, managers	Non-Communicable Chronic Diseases (NCD)	Quant	Evaluation	General Hospitals (GH) shall:"(1) carry out registries for chronic disease related in- formation, (2) provide diagnosis, treatment and rehabilita- tion services for patients with critical and acute NCD, (3) provide technical guidance to primary healthcare institu- tions for NCD diagnosis, treatment and rehabilitation, (4)also establish two-way referral mechanisms between the hospitals and primary…	The study "aimed to design a tool of evaluating intersectional collaboration on Non-communicable Chronic Disease (NCD) prevention and control, and further to understand the current status of intersectional collaboration in community health service institutions of China" (pg. 1).	Meso	Population	Organization		Coordination	Multiple	Disease prevention, diagnosis and treatment	Primary (facility)	Questionaire (on a Likert scale) - a model of collaboration measurement.	Yes	No name provided.	Existing	Yes	"Cronbach’s Alpha = 0.89,split-half reliability = 0.84, the variance contribution rate of an extracted principal component = 49.70%" (pg. 1).	Yes						Four relational dimensions: governance, shared goals and vision, formalization and, internalization, and ten indicators associated with these dimensions.		"The meaning of those ten indicators are presented as followings: Goals is related to professional values in the form of common goals, with particular ref- erence to the consensual and comprehensive nature of the goals; Client-centred orientation vs. other allegiances is refered to a complex structure of interests in- volving a variety of different types of allegiance: to the clientele, to the pr…		The questionanire was used to compare the scores of evaluation scale in NCD management procedures across community healthcare institutions and other ones.
46	Khan	2018	Process evaluation of integrated diabetes management at primary healthcare facilities in Pakistan: a mixed-methods study	South Asia	Pakistan	Lower-middle income	Multiple	Patients and Providers	Diabetes	Mixed Method	Evaluation	"To achieve better coverage, early diagnosis, and continuity of care, the World Health Organization recommends integrated delivery of diabetes care at primary and secondary level health care; implying delivering diabetes care as part of routine outpatient and community-based care" (pg. 2).	"This process evaluation uses quantitative and qualitative methods in a sequence to: assess fidelity to the planned intervention by exploring how it was implemented; explore the ways in which providers and patients experienced the intervention; and inform modifications to the intervention before scaling" (pg. 1).	Micro	Population	Clinical		Linkage	Multiple	Disease prevention, diagnosis and treatment, long-term care	Primary and Secondary	Routine clinical care data was collected.	No	N/A										Screening and diagnosis, prescriptions, lifestyle modification, follow-up and adherence	(Box 1, pg. 3) 1. Number of patients with diabetes registered, as percentage of overall outpatient attendance 2. Number and percentage of patients examined for baseline clinical and laboratory, and age/anthropometric measurements 3. Number and percentage of patients prescribed as per guidelines for diabetes and/or hypertension: .without comorbid condition .with comorbid condition (renal insuffici…		Clinical care data					Semi-structured interviews	Providers and patients	(Box 1, pg. 3) Patient’s and provider’s experiences, as well as practice deviations and reasons for: .identifying and examining patients who are overweight or symptomatic of diabetes mellitus .conducting clinical and laboratory exams, and diagnosis. .prescribing, as per guide .trialling lifestyle changes before drugs .prescribing preventive drugs .counselling patient (with pictorial tool) for lif…	"The trustworthiness of the qual data was ensured by triangulating it from different sources; for example, providers and clients" (pg. 6).
47	Li	2017	Changes of the perceived quality of care for older patients with hypertension by community health centers in Shanghai	East Asia	China	Upper-middle income	Patients		Hypertension	Quant	Evaluation	N/A	"This study aimed to investigate changes of older adult hypertensive patients' perceived quality of primary care over time in Shanghai" (pg. 1).	Meso	Population	Organization		Full, linkage	Multiple	Disease prevention, diagnosis and treatment, long-term care	Primary (facility)	Two rounds of cross-sectional surveys (Likert scale) - analyzed by using independent two samples t-tests and then by multiple linear regression models	Yes	Primary Care Assessment Tool (PCAT) - adapted and validated at Chinese primary care settings	Adapted									first contact utilization, first contact accessibility, continuity of care, coordination of services, coordination of information, comprehensiveness of service availability, comprehensiveness of service provision, patient focused care, community oriented and cultural competence.			PCAT Questionaire
48	Lovero	2019	Mixed-methods evaluation of mental healthcare integration into tuberculosis and maternal-child healthcare services of four South African districts	SSA	South Africa	Upper-middle income	Providers		Mental Health, Tuberculosis, Maternal-Child Healthcare	Mixed Method	Evaluation	"Per the Strategic Plan, the implementation of integrated mental health services — including the establishment of routine screening and management of mental disorders in primary care, the development of routine referral pathways from primary care to specialist services, as well as the training of primary care providers — was to be coordinated at the district administrative level" (pg. 2).	This study "conducted a mixed-methods evaluation of the integration of mental healthcare within four districts of South Africa to: 1) gain in-depth insight on stepped-care procedures designed by different districts for management of mental illness in primary care services; 2) determine the level to which integrated mental healthcare procedures have been implemented in primary care; and 3) identif…	Macro	Population	Multiple	Systems, clinical	Coordination	Multiple	Disease Prevention, Diagnosis and Treatment, Long-Term Care	Primary and Secondary	Questionnaires, based on a survey used in previous studies to evaluate integration of mental healthcare into primary care service - Descriptive analysis	Yes	N/A	Existing									Screening, diagnosis, and treatment in primary care, as well as referral to specialist services.		"Nurses in both TB and MCH services were asked about: 1) training on mental health assessment; 2) procedures and tools used in screening for mental illness; 3) referral processes for patients with mental illness; and 4) experiences managing mental healthcare. MHPs in both TB and MCH services were asked about: 1) procedures and tools used in screening and diagnosis of mental illness; 2) referral p…	Questionaire	"Focused specifically on the integration of mental health services into tuberculosis (TB) and maternal-child health (MCH) primary care services, as the Strategic Plan highlighted these services as a focus for integration efforts owing to the high prevalence of mental disorders among patients attending these services in South Africa" (pg. 2).				Semi-Structured interviews	Providers	"1) screening, diagnostic, and referral processes for identification and management of mental illness in primary care; 2) mental health training for primary care providers; 3) impact of mental health integration at primary care clinics; 4) challenges with providing integrated mental health services; and 5) future needs for successful integration of mental healthcare." (pg. 4).	Triangulation of qual and quant data after initial analysis
49	Marotta	2020	Capacity assessment for provision of quality sexual reproductive health and HIV-integrated services in Karamoja, Uganda	SSA	Uganda	Low income	Multiple	Patients and Providers	Sexual and Reproductive Health (SRH), and HIV	Quant	Evaluation	"For each facility level, we evaluated both the model of integration between the SRH and HIV services implemented and the specific integration service in place. Four models of integration were evaluated; the “kiosk” model where SRH and HIV services are offered in the same site on the same day by the same provider, the “supermarket” model where services are offered in the same site on the same day…	"the aim of this study was to perform a comprehensive capacity assessment for the provision of quality integrated SRH and HIV services in Karamoja region" (pg. 1054).	Meso, Macro	Population	Multiple	Systems, clinical	Coordination, Linkage	Multiple	Disease prevention, diagnosis and treatment	Primary (facility)	Frequencies and %s of governance and leadership capacity, human resource capacity and service delivery capacity were presented. Percentage of the items available were graded as: 0-20% = poor, 30-50% = fair, 60-70% = good and 80-100% = excellent. See additional reflections in qual section		semi structured interview guide															The building blocks conceptual framework for the health system, as defined by WHO 20, was adapted to the SRH and HIV services		Adapted	Semi-Structured Questionaires	"- District level: the questionnaire was administered to the district health officers (DHO) or any other person of the district health team (DHT) acting for and on behalf of the DHO; - Health Facility level: the questionnaire was administered to the person in charge of the health unit or any other person acting for and on behalf of the in charge; - Exit level: questionnaires were administered to …	Assessed the capacity of a) leadership and governance, b) human resource, c) service delivery, d) SRH and HIV service integration and e) users satisfaction and perceptions.		"a. Governance and leadership capacity was investigated in terms of presence of a governing body–health unit management committee (HUMC) or board and their functionality (meetings, issues discussed and actions taken)" (pg. 1055). b. Human resource capacity was measured by "collecting information on the available staff compared to the standards recommended by MoH and analyzed gaps for selected cad…
50	Mayhew	2016	Innovation in Evaluating the Impact of Integrated Service-Delivery: The Integra Indexes of HIV and Reproductive Health Integration	SSA	Swaziland and Kenya	Lower-middle income	Providers		HIV and Reproductive Health	Mixed Method	Formative research	"1) Physical integration — the most common way for integration to be described, in terms of multiple services being available at the same facility (with or without referrals between units/rooms) or in the same room; 2) Temporal integration — multiple services being available throughout the week vs. on specific days; 3) Provider-level integration — one provider gives multiple services in a consult…	"The aim of this study is to develop a measure of HIV-reproductive health (HIV-RH) service integration that can be used to assess the degree of service integration, and the degree to which integration may have health benefits to clients, or reduce service costs" (pg. 1).	Micro	Population	Clinical			Multiple	Disease prevention, diagnosis and treatment, long-term care	Primary (facility)	(pg. 5) Economic Dataset: "Collected data on expenditures, facility characteristics, staffing and services" (Structural Integration). Client Flow Dataset: "Derived from a five-day assessment of service utilisation patterns in each study clinic. A client flow form was used to record all services received by/referred to for each client in every consultation over one day’s visit" (Functional Integra…	Yes	Integra Indexes	New			Yes						Physical Integration, Temporal Integration, Provider Integration, Functional Integration	(Table 4; pg. 7) Indicators of integrated service delivery (from client-flow data): 1. HIV Treatment Location, 2. Range of Services Accessed Daily, 3. Range of Services per Consultation, 4. Range of Services per Visit. Indicators of structural integration (from activity reviews & register data): 5. Service availability in MCH/FP Unit, 6. Service Availability at Facility, 7. Range of Services per …		(pg. 5) Economic Dataset: Collected data on expenditures, facility characteristics, staffing and services. Client Flow Dataset: Derived from a five-day assessment of service utilisation patterns in each study clinic. A client flow form was used to record all services received by/referred to for each client in every consultation over one day’s visit.	"This is an important advance on previous research: many previous reports simply categorize clinics as integrated or not depending on whether they received an intervention (or as self-reported by staff), but do not formally assess the extent of integration as a multi-dimensional continuum" (pg. 10).				Expert Opinions on Integration	Service Providers, Managers, Researchers in Swaziland and Kenya	The views of experts were sought on the selected integration attributes in order to weigh the relative importance of attributes, allowing sensitivity within the model to different attributes of care.		"All participants were asked to rank the eight attributes in order of their importance to defining integrated care, using a modified Delphi technique involving ranking, discussion and re-ranking to reach consensus" (pg. 6).
51	Mayhew	2017	Numbers, systems, people: how interactions influence integration. Insights from case studies of HIV and reproductive health services delivery in Kenya	SSA	Kenya Swaziland	Lower-middle income	Multiple	Providers, NGOs, donors	HIV and Reproductive Health	Mixed Method	Evaluation	"Integra explicitly defined service integration as the provision during one visit of any reproductive health service [defined as FP, antenatal care (ANC), PNC] AND any HIV/sexual health-related service (defined as HIV counselling and testing, HIV anti-retroviral therapy (ART) treatment, CD4 count services, STI treatment, cervical cancer screening)" (pg. iv69). Functional Integration: "receipt of …	"This paper draws on Integra’s rich mixed methods data to un- pick the ‘how’ of integration and explore the interaction of systems hardware, software and contextual factors to explain why some facilities appeared to be able to implement and sustain integrated service delivery while other similar facilities did not" (pg. iv68).	Micro	Population	Clinical			Multiple	Disease prevention, diagnosis and treatment, long-term care	Primary (facility)	Staffing and facility data (Periodic Activity Review), Client flow assessments (CFA), Structured survey interviews (Likert scale), Context Data	Yes	Integra Indexes	Existing			Yes						Structural Integration, Functional Integration	(Table 1, pg. iv71) Periodic Activity Review collected data on staff time available and how much time was spent on each of the services of interest. A service was assessed as ‘available’ if more than 10 visits were recorded in a year. Client-Flow Data captures service utilization patterns, and receipt of integrated services, among clients seeking MCH-FP services. Receipt of integrated services de…	(Table 1; pg. iv71) Indicators of integrated service delivery (from client-flow data): 1. HIV Treatment Location, 2. Range of Services Accessed Daily, 3. Range of Services per Consultation, 4. Range of Services per Visit. Indicators of structural integration (from activity reviews & register data): 5. Service availability in MCH/FP Unit, 6. Service Availability at Facility, 7. Range of Services p…		"Integra demonstrates that structural integration (of infrastructure, supplies, trained staff) does not necessarily lead to integrated service delivery" (pg. iv68).				Structured Interviews, Semi-Structured Interviews	Providers, Front-Line Health Care Providers	(Table 1; pg. iv71) Views and experiences (including Likert-scale questions) of providers with integrated service delivery, perceived benefits and challenges and information on supervision and facility management. Experiences of frontline health care providers of implementing integration and exploration of facilitators and challenges.
52	Mbah	2014	Implementing and Measuring the Level of Laboratory Service Integration in a Program Setting in Nigeria	SSA	Nigeria	Lower-middle income	Providers		HIV, Laboratory Services	Quant	Evaluation	"Physical/Structural Integration: This is combining the infrastructure at the ART laboratory and general laboratory together as the mainstream laboratory such that all activities that complement each other take place in the same room. This could mean removing barriers such as walls and partitioning, using similar equipment in a common area, having one common sample collection/reception point and …	"This paper describes an approach to quantitatively measure and track integration of HIV-related laboratory services into the mainstream laboratory services and highlight some key intervention steps taken, to enhance service integration" (pg. 1).	Macro	Population	Systems		Full, coordination	Multiple	Disease prevention, diagnosis and treatment	All	"Tools were developed to quantitatively measure the level of service integration in the facility. The tools consist of facility summary sheet and integration checklist. Level of integration was assessed on an ordinal scale (0 = no integration, 1 = partial integration, 2 = full integration) for each service package" (pg. 2).	Yes	N/A	New									Physical/Structural Integration, Management, Trainings, Equipment, Equipment Maintenance, Quality Management, Information Mangament, Commodity Management		(Table 1, pg. 3) Physical/Structural Integration: ART and Mainstream facility laboratory are within the same structure without any physical demarcation; Management: ART and mainstream facility laboratory services and personnel are coordinated and managed together under one leadership; Trainings: At leaset 80% of laboratory staff have been trained and have knowledge across various laboratory work …	Measurement Tool
53	León‐Arce	2020	Changes in knowledge and use of clinical coordination mechanisms between care levels in healthcare networks of Colombia	LATAM	Colombia	Upper-middle income	Providers			Quant	Other	The article discusses clinical coordination mechanisms [CCM] but does not provide a definition.	The authors analyse primary and secondary care providers' knowledge about clinical coordination mechanisms (this is done by asking them which type of coordination mechanism their network uses), the frequency of and reasons for use of CCMs and difficulties faced while using CCMs. The main CCMs discussed are referral/reply letters (R/RLs) and hospital discharge reports (HDRs).	Meso	Population	Organization		Coordination	Diagnosis and treatment		Primary and Secondary	Surveys with primary and secondary care providers; descriptive analysis (frequencies were presented) and bivariate analysis was done to present sample characteristics by network and by year; Poisson regression was done to reflect change in prevalence ratios of knowledge and use of and difficulties with CCMs within the same network (primary/secondary) between 2015-2017 AND between primary and seco…	Yes	The COORDENA questionnaire was used. It includes sections on knowledge of CCMs (this is measured by asking the provider which type of CCM their network has, out of multiple options), providers' use of referral/reply letter (R/RLs) and hospital discharge reports (HDRs) (this includes questions on frequency of sending & receiving R/RLs and HDRs, questions on purpose of use of R/RLs and HDRs [open-e…	Adapted									Coordination			Although there is no actual measurement of how well or how poor the coordination was, the article measures aspects of coordination (knowledge, use and difficulties). On the fence.	Although there is no actual measurement of how well or how poor the coordination was, the article measures aspects of coordination (knowledge, use and difficulties). On the fence.	N/A
54	Marsh	2014	PERFORMANCE OF ETHIOPIA’S HEALTH SYSTEM IN DELIVERING INTEGRATED COMMUNITY-BASED CASE MANAGEMENT	SSA	Ethiopia	Low income			Integrated community case management	Quant	Other		8 components to characterize a health systems were applied to integrated community case management (iCCM) programs: (1) organization, coordination, and policy setting; (2) budgeting, costing, and financing; (3) human resources; (4) supply chain management; (5) service delivery and referral; (6) behavior and social change, sensitization, and advocacy; (7) supervision and performance; and (8) monit…	Macro				Coordination				Each of these 8 components (also called benchmarks) were measured as "no, partial, yes, or do not know, and an additional column for optional qualitative comments." These were then scored in the following way: “no” as 0, “partial” as 0.5, and “yes” as 1.0. “Don’t know” was omitted. Benchmark values were averaged within each of the three phases (pre-introduction, introduction and scale up of the p…	Yes	"The data collection form was an Excel table of 70 rows, one for each benchmark (two had been added to the original 68), and four columns to characterize benchmark achievement: no, partial, yes, or do not know, and an additional column for optional qualitative comments" (pg. 28). NO FURTHER DESCRIPTION OF THE TOOL WAS PROVIDED.														The authors measured coordination (although restricted to program-specific policy making). No definition of integration or coordination was provided. Coordination at the service delivery level was not measured. One of the sub-components of the "service delivery and referral" component was "referral system developed" which was likely measured but no description was provided.
55	Macinko	2015	Primary care performance in Dominica	LATAM	Dominica	Upper-middle income	Multiple	Providers and key informants involved in health care system (current and former health professionals, researchers, MoH managers and admin_x0002_istrators, government health officials, and hospital administrators)	Primary care	quant	Evaluation		(pg. 105) The authors used two versions of Primary Care Assessment Tools (PCAT) to collect information about PC performance from HCPs and key stakeholders involved in HC system (see stakeholders column), in all PC facilities of 10 districts and sub-districts of Dominica. The assessment was done by measuring 8 domains (and their sub-components) of PC: access to/“first-contact” care, community-orie…	Macro	Population	Systems		Coordination			Primary (facility)	Surveys (some online, some face to face) with key informants involved in HC system and providers.	Yes	"Two different versions of the PCAT tools were used to measure the 8 domains of PHC—the systems surveys (S-PCAT) and the provider surveys (P-PCAT). S-PCAT includes 88 questions and was designed to provide a bird’s-eye view of the PC system at the national level" and was used with the key informants involved in HC system. P-PCAT focuses on health providers’ assessments of themselves and the popula…	Existing								Coordinated care, continuous care	Coordinated care, continuous care	(Table 2a, pg. 107) Continuous care (sub-components): •Patients see same clinician each visit •Provider understands patients’ questions; •Patients comprehend provider’s advice and questions; •Patients can call and talk to provider who knows them best; •Provider gives patients enough time to communicate worries •Patients feel comfortable communicating worries to provider, •Providers know patients …			Coordinated care and continuous care are not defined, but sub-components used to measure these domains are mentioned. A validated tool (validated in other countries) was used to measure these domains. For validation of results (scores), the authors compared results from the S-PCAT surveys to those of the P-PCAT surveys. They also reviewed results from the S-PCAT surveys with representatives of th…
56	Milford	2018	Provider understandings of and attitudes towards integration: Implementing an HIV and sexual and reproductive health service integration model, South Africa	SSA	South Africa	Upper-middle income	Providers		SRH and HIV	MM	Formative research		A pre-post implementation study, where authors captured baseline data on the benefits, challenges, understandings of integration of SRH and HIV services, and facility preparedness for health services integration, "from providers at a district hospital and six of its feeder clinics (including five primary healthcare clinics and one community health centre)" (pg. 184). This baseline data was used t…			Clinical					All	A cross-sectional survey was conducted to better understand the integration of SRH and HIV services- understanding of providers, barriers, benefits and facility readiness.	Yes	A survey tool that included questions on providers' understanding of integration of HIV and SRH (with the following options: One stop facility/one stop shop, One stop provider, Referral within facility, Comprehension counselling, Fast-tracking certain services, Referral within the health system, Different services on different days within same facility, Referral between public and private sectors…	New													No definition of integration was provided. The survey instrument was only used to collect numbers and %s of providers' responses to each answer option (close-ended questions with options); there was no scoring of integration/ extent/ status of integration.	None	None		Focus groups were conducted which also explored providers' understanding of integration of services, existing integration practices, attitudes towards, and challenges to delivering integrated care. Thematic analysis was done.	HCPs	See qual study design cell		No theoretical frameworks were used to map the qual findings
57	Hamon	2020	Integrated delivery of family planning and childhood immunisation services in routine outreach clinics: findings from a realist evaluation in Malawi	SSA	Malawi	Lower-middle income	Multiple	Government, Providers, Patients, Community Leaders	Family Planning (FP) and childhood immunisation	Qual	Evaluation		"A realist approach was used to identify and examine the mechanisms and their contextual triggers that drive the outcomes of integrated FP and childhood immunisation services in routine outreach clinics where the intervention was implemented. Here, mechanisms refer to the decisions that people make in response to the intervention, which are influenced or triggered by a particular context" (pg. 2).	Micro	Population	Clinical			Multiple	Health Promotion, Disease Prevention, Diagnosis & Treatment	Community																		Access to Health Care framework		Existing	Semi-structured interviews (SSIs) and focus group discussions (FGD)	Government Administrators, Health Service Providers, Community Leaders, Women	"The Access to Health Care framework was selected to help explain the core CMOs. This person-centred framework provided a holistic conceptualisation of access by presenting it as a function of supply and demand determinants, and by defining it in terms of ‘accessibility dimensions’ (acceptability, availability, accomodation of services) and their ‘corresponding abilities of persons’ (ability to p…		"Mechanisms of acceptability included: women feeling confident that they can access FP without their husband knowing; women choosing non-visible MCMs; women feeling confident to accept MCMs when these are offered; and HSAs being empowered by their knowledge of FP injectables. Mechanisms of availability and accommodation included: women being motivated to attend outreach clinics due to the relativ…
58	Haskins	2019	Integrating services for impact and sustainability: a proof-of-concept project in KwaZulu-Natal, South Africa	SSA	South Africa	Upper-middle income	Patients		Maternal and Child Healthcare, HIV	Quant	Evaluation	"Integration of services is promoted by policy-makers as an approach to improve the efficiency of the health system, deliver care that is appropriate for patients with complex and varied needs, and improve health outcomes. Integration also improves service provision by avoiding missed opportunities to provide care, making services more user-friendly and easier for patients to navigate, thereby im…	"This study aimed to evaluate a proof of concept, quality improvement (QI) intervention to strengthen well-child service provision and integration with maternal health services in five rural clinics in KwaZulu-Natal, South Africa" (pg. 216).	Micro	Population	Clinical			Multiple	Health Promotion, Disease Prevention, Diagnosis & Treatment	Primary (facility)	"A cross-sectional survey was undertaken at two time points: prior to commencement of the intervention (baseline) and at the end of the intervention period (follow-up)" (pg. 217). "The Pearson chi-square test was used to test for significance between categorical variables, and a p-value less than 0.05 was deemed significant" (pg. 218).		Cross-Sectional Survey (at base-line and then at follow-up)	New									Continuity of care, service availability, screening and diagnosis		"Services the mother and baby received during the visit, number of health care workers seen by the mother, time spent with each health worker" (pg. 217).	Dataset from cross-sectional survey
59	Hassan	2019	Evaluating the Integrated Methdone and Anti-Retroviral Therapy Strategy in Tanzania Using the RE-AIM Framework	SSA	Tanzania	Lower-middle income	Patients		Methadone and ART	Mixed Method	Evaluation	"We engaged the community of OTP clinic providers and clients to develop an implementation strategy to integrate HIV services into the OTP clinic so as to increase ART initiation rate" (pg. 2).	"The objective of this paper is to comprehensively evaluate IMAT using the RE-AIM (reach, effectiveness, adoption, implementation, and maintenance) framework to inform the scale up and dissemination of similar integration efforts" (pg. 2).	Micro	Population	Clinical		Coordination	Multiple	Health Promotion, Disease Prevention, Diagnosis & Treatment	Secondary	Programmatic data was collected and analyzed pre- and post- IMAT implementation.												(Table 1, pg. 4) OTP Training, Client Sensitization, Provider Familiarization with SOP, Clinic Space, ART Dispensing Modalities, Lab Information Management System	Data collected from log books that were used by providers at the clinic to track interactions with all HIV positive clients and from client HIV Care and Treatment Registration cards: provider visits, test results, ART initiation date and regimen, follow up and reasons for missed appointments.	(Table 2, pg. 5-6) RE-AIM Framework Reach: 1. Percentage who participate: proportion of HIV-positive clients receiving HIV services through IMAT at the OTP clinic; 2. Participants excluded; 3. Participant characterisitcs versus nonparticipants. Effectiveness: 1. Proportion of newly diagnosed HIV-positive clients started on ART within 90 days; 2. Proportion of IMAT clients initiating ART; 3. Propo…	Patient Data, Lab Data		RE-AIM Framework (Reach, Effectiveness, Adoption, Implementation, Maintenance		Existing	Semi-structured interviews with HIV-positive clients and care providers.	HIV-positive patients and IMAT providers	"Interviews with patients focused on their experiences with the IMAT intervention and adapting to the new protocol. Providers were asked about their reaction to and opinions of the IMAT intervention including its implementation, their role in patient education, intervention procedures, and ART dispensing" (pg. 7).
60	Paula	2017	Health care for children and adolescents with HIV: longitudinality assessment	LATAM	Brazil	Upper-middle income	Providers		Primary Health Care, HIV	Quant	Evaluation	"From the PHC attributes, the present study focuses on longitudinality, which is conceptualized as the existence of a regular source of care, ability to identify the elective population that should be cared for by the service, in addition to establishing a bond between patients and professionals" (pg. 137).	"This study aimed to evaluate the presence of the longitudinality attribute of PHC, according to the experiences of professionals from the municipalities of children and adolescents with HIV, who were treated in specialized services" (pg. 137).	Micro	Population	Clinical		Linkage		Health Promotion, Disease Prevention, Diagnosis & Treatment	Primary (facility)	The instrument used for data collection included professional characteristics with sociodemographic variables (sex, age); educational variables (education time, graduation); and occupational situation variables (work place, employment status, time working in the service, work shift, another job, position in the current job). In order to evaluate the longitudinality attribute, the professional ver…	Yes	Primary Care Assessment Tool (PCATool) validated in Brazil	Existing	Yes	Cronbach alpha = 0.727							Longitudinality, continuity of care		(Table 2, pg. 140) Items of the Longitudinality Attribute: 1. Cared by the same physician/nurse; 2. Understanding the questions asked by your patients; 3. Patients' understanding of what you ask for; 4. Patients can call and speak with a doctor or nurse who knows them better; 5. Enough time with patients to discuss their problems or concerns; 6. Patients are comfortable telling you their concerns…
61	Belemsaga	2018	Integration of postpartum care into child health and immunization services in Burkina Faso: findings from a cross-sectional study	SSA	Burkina Faso	Low income	Multiple	Patients, Providers, Stakeholders	Postpartum Care, Child Health Care	Mixed Method	Evaluation	"In our research, we use the WHO definition of integrated care: “The management and delivery of health services so that clients receive a continuum of preventive and curative services, according to their needs over time and across different levels of the health system”. The premise is that integrating maternal PPC in infant immunization services should increase the use of maternal" (pg. 3).	"This paper aims to assess the outcome of the implemented package of PP interventions by focusing on the integration of PPC in infant immunization services. The analysis looks at the coverage and the quality of combined mother-infant PPC in RMNCH services by comparing the situation before and after the intervention with a focus on early integration opportunities after delivery in infant immunizat…	Micro	Population	Clinical			Multiple	Health Promotion, Disease Prevention, Diagnosis & Treatment	Primary (facility)	Performed a descriptive analysis and a two-sample test of proportions of the quantitative data.		Questionnaire	New									"The content of the PPC of the mother-infant pair (history taking, physical exam, consultations) targeting warning signs, detection and management of three main disorders in Burkina Faso (haemorrhage, sepsis, anaemia) and on the integration of services, were used as independent variables" (pg. 5).		The questionnaire developed by the researchers included queries about pregnancy outcomes, frequency and content of visits to PP services for maternal and infant immunization.						In-depth interviews	Health workers, communities, key informants, women in postpartum period	"Interviews with women focused on their individual experiences and explored their views on the need for PPC and on the barriers to or facilitators for receiving PPC. With FHWs, CHWs and other stakeholders, the interviews were centred around their views on the importance and provision of PPC, and contextual factors. The interviews were analyzed to determine the opinions of participants on the over…
62	Gallego-Ardila	2019	Care coordination in two of Bogota's public healthcare networks: A cross-sectional study among doctors	LATAM	Colombia	Upper-middle income	Providers		Primary and Seconday Health Care	Quant	Evaluation	"Coordination between network healthcare levels is defined as the management/synchronisation of patientcare-related services, regardless of where received, so that action is harmonised, common objectives achieved and possible conflicts managed" (pg. 128).	"This quantitative study was aimed at answering the following questions. Do doctors working in different healthcare levels in two of Bogota’s public health service networks have different perceptions of coordinating information and clinical management? Which factors related to the health system, network organisation and healthcare staff are associated with perception of coordination between healt…	Meso	Population	Multiple	Organizational Professional	Coordination, Linkage	Health promotion		Primary and Secondary	"Used the Equity-LAII’s Colombian care coordination between network healthcare levels questionnaire (COORDENA) questionnaire adapted for Colombia (COORDENA-CO) as a tool for measuring the degree of clinical coordination between network healthcare levels for surveying primary care (PC) and secondary care (SC) doctors. Univariate analysis, chi-squared tests, and logisitc regressions were used to an…	Yes	Colombian care coordination between network healthcare levels questionnaire (COORDENA) adapted for Colombia (COORDENA-CO).	Adapted									"The questionnaire is divided into sections aimed at assessing (a) 15 items related to PC and SC coordination, 3 items concerning clinical information coordination, 11 items on clinical management coordination and 1 item for assessing doctors’ overall perception of coordination, (b) factors concerning doctors’ interaction, (c) knowledge and use of network care coordination mechanisms, (d) suggest…			Questionnaire
63	Wall	2020	Cost-effectiveness of integrated HIV prevention and family planning services for Zambian couples	SSA	Zambia	Lower-middle income			HIV FP	Quant	Evaluation		Cost effectivness of integrating HIV test and counseling with FP counseling	Micro	Population	Clinical			Diagnosis and treatment			Reported actual costs of integrated FP HIV program against historical costs of providing separate service; modeled outcomes of averted HIV infections and long acting contraceptive uptake
64	Vodicka	2016	Costs of integrating cervical cancer screening at an HIV clinic in Kenya	SSA	Kenya	Lower-middle income			HIV Cervical cancer	Quant	Formative research		Cost effectivness of integrating HIV treatment with cervical cancer screening	Micro	Population	Clinical			Diagnosis and treatment			cost effectiveness using estimated costs derived via interviews of patients and staff. Time in motion data estimated the time spent on different tasks. Included direct costs of the service and indirect such as patient travel and time seeking the service.																This paper considered both the direct clinical costs as well as societal costs of seeking treatment, such as lost wages, child care, time in transportation, etc. this provides an alterative way to measure the benefits of integration. Although the paper does not directly measure integration, cost effectiveness is one measurement technique relevant to integration
65	Vazquez	2017	Doctors' experience of coordination across care levels and associatedfactors. A cross-sectional study in public healthcare networks of six Latin American countries	LATAM	Latin America	Upper-middle income	Providers		Primary health care Secondary care	Quant	Other	"care coordination is the harmoniousconnection of the different services needed to provide care to apatient along the care continuum in order to achieve a commonobjective without conflicts " (pg. 11 ).	Cross sectional survey to measure experiences with care coordination across high income and upper middle income countries in LATAM	Meso, Macro	Population	Multiple	Professional and systems	Coordination, Linkage			Primary and Secondary	Cross sectional survey to measure coordination across primary and secondary care. Bivarate analsis and logistic regression to see how different explanatory variables (such as age, gender, hours per week, contract, job satisfaction, etc.) is related to perceptions of care coordination	Yes	COORDENA - developed variables for professional and systems (they use the term organizational but it fits our systems def) integration consulting existing literature	Existing				No formal mention but used cognitive interviewing during the pilot					information between levels clinical management between levels - consistency, adequate follow up, accessibility	(Table 4, pg. 15) Information between levels: information is received as required to care for patient PC and SC doctors take information into account when caring for patient exchange of clinical information by PC and SC providers Clinical management: no repition of tests in agreement on treatment perscribed no contraindications or duplication PC refers to specialist when needed Follow up between …		Disagregated by explanatory variables: age, sex, care level, years working, type of contract, hours worked, additional work in private sector, time per patient, enough time for clinical consultation (y/n), and job satisfaction factors		No formal use of framework but refers to literature on professional and orgaizational integration; orgaizational integration is more aligned with our systems defintion
66	Thomas	2016	Improving referrals and integrating family planning and HIV services through organizational network strengthening	SSA	Ethiopia	Low income	Multiple		HIV FP	Quant	Evaluation		To measure the density of networks providing HIV FP care	Meso	Population	Organization		Coordination				Baseline and endline survey for client satisfaction, ART adherence, and unmet need Network density analysis and counting of referral ties within the networks, comparing a network with a strengthening intervention and one without	Yes	Close ended survey instrument to clients	New									Strength of an organizational network	Network organizations, links, density, centralization, degree centrality, and reciprocity	Unmet need for family planning ART adherence	Client survey
67	Ferrer	2014	The effects of a people-centred model on longitudinality of care and utilization pattern of healthcare services—Brazilian evidence	LATAM	Brazil	Upper-middle income	Patients		Primary care across the continuum	Quant	Evaluation	"Family Health Strategy (FHS) can be defined as ‘a model of primary care, operated through preventive, promotional, recovery and rehabilitation strategies/actions, as well as pallia_x0002_tive care provided by family health teams, committed to comprehensive healthcare, focused on the family unit and consistent with the socioeconomic, cultural and epidemiological community context’ (Andrade et al.…	measures longitidinality and care coordination with the family health strategy compared to a non integrated service modle	Meso	Population	Organization		Full	Multiple	all	Primary and Community	Survey of patients, comparing those with an integrated family medicine model and those who do not have an integrated provider network. This study views the constructs to the right as outcomes of the integrated approach.	Yes	Primary Care Assessment Tool validated in Brazil—Brazil PCATool—child version	Existing									Care seeking patterns	(Table 4, pg, ii111) Question 1—When your child (or adolescent) needs a consultation/routine review, do you go to the PHC service before going to another service? Question 2—When your child (or adolescent) has a new health problem, do you go to the PHC service before going to another service? Question 3—When your child (or adolescent) has to consult a medical specialist, or physician or PHC servi…
68	Xu	2016	Different Models of Hospital–Community Health Centre Collaboration in Selected Cities in China: A Cross-Sectional Comparative Study	East Asia	China	Upper-middle income	Multiple		Primary and hospital care	Mixed Method	Other		MM case studies of different vertical integration models in China (within a policy framework) and how they compare on collaboration dimensions.	Meso, Macro	Population	Multiple	All but clinical seem to be present in the constructs listed	All	Multiple	All?	All	Survey of health professionals within different integration models;			New									Structure analysis - organi_x0002_sational structure, financing, facility/equipment, staffing and policy.	Organizational: these are descriptions to understand how vertical integrated the community level is with the hospital Ownership of community health center, oversight roles of community health center, operation responsibilities over health center, financign source of community health center , personnel recruitment over community health center. Other dimensions: these are measured from "strong" to …	(Table 4, pg. 7) Process and outcome analysis used indicators (all reported as N/%) Medical care: Average number of hospital departments participating in collaboration with community health centres Average number of outreach specialists from hospital providing medical care to patients at community health centres Average amount of time (days) spent by each outreach specialist at community health c…			Donabedian structure - process - outcome		Existing	Semi-structrured interviews	Patients Providers	"The structure-process-outcome framework by Donabedian [16] provides the conceptual framework for this study. Structure refers to the underpinning infrastructure and resources that an organization has in place to achieve its aims (personnel, resources, policies and operational pro_x0002_cedures). Process refers to what it actually does and out_x0002_come refers to the results of what it does [17,…
69	Adoyo	2020	Landscape analysis of healthcare policy: the instrumental role of governance in HIV/AIDS services integration framework	SSA	Kenya	Lower-middle income	Multiple		HIV	Mixed Method		"The basic feature of an integrated and effectively operating healthcare institution is one with the ability to maximize the delivery of a range of medical and preventive interventions such as counseling and testing, PTMCT, MCH, FP, ART, Control of TB and STI services, this therefore means, services are packaged and delivered at a single point or co-located alongside other health care services [4…	to assess the governance structure of the Kenyan HIV programme from a service integration lens	Macro	Population	Multiple	functional systems					Unclear; mention a questionaire																				Semi-structrured interviews	Providers	Organisation structure and operations Collaboration and stakeholder engagement Level of participation in decision making Leadership commitment and actions
70	Afrizal	2020	Evaluation of integrated antenatal care implementation in primary health care: A study from an urban area in Indonesia	East Asia	Indonesia	Lower-middle income			ANC	Mixed Method	Evaluation	"Integrated care is defined by the World Health Organization (WHO) as a collaborative method within and between the cure sector such as healthcare providers and care sectors in the community (World Health Organization, 2016; Zonneveld et al., 2018)" (pg. 99).	To assess functional integration for ANC using facility registries	Meso	Population	Multiple	functional, normative		Disease prevention			"A checklist modified from the Minimal Standard of Antenatal Care from the Ministry of Health was used to evaluate the adequacy of the cohort ANC register from five PHCs in the South Tangerang District" (pg. 105). The ANC registers represent a functional integration reform, to use a common data system across levels of the health system to track patients across the ANC continuum. The ANC book foll…														Completion of each component of the ANC book; completion percentage was scored from poor to excellent	facility records		yes		Adapted	semi structured interviews	"(1) the Maternal and Child Health Unit of the Ministry of Health (MOH); (2) the Family Health Unit of a DHO; (3) the Family Health Unit of a Province Health Office (PHO), and (4) five public PHC facilities which were involved in the MCH service from each PHC from which the researchers took two representative respondents who were responsible to input and manage the cohort ANC register data; and (…	implementation challenges normative integration: collaboration across sectors, actors, shared vision and goals across stakeholders functional: ability to manage data across facilities and coordinate within teams, lack of support for common data systems and inadequate monitoring
71	Aleluia	2017	Care coordination in primary health care: an evaluative study in a municipality in the Northeast of Brazil	LATAM	Brazil	Upper-middle income	Multiple		PHC	qual	Evaluation	"coordination of care was defined as a process that aims to inte_x0002_grate actions and health services at the same or at different levels of primary health care in which different professionals use mechanisms and spe_x0002_cific instruments to: plan assistance, manage the flow of patients, exchange information on users and assistant processes, deal with referrals (or not) and monitor patients w…	Evaluate coordination of care within a PHC team in Bahia			Multiple	Systems, functional					a previous study in 2014 classified family health teams by level of coordination - this information was used to guide case selection in this article. I have extracted the details of that classification here. Classification of each factor is: fully complied, partially complied; not complied with												Planning of individual assistance standardization fo conduct referrals communication accompaniment of the user	(Table 1, pg. 1849) Planning of individual assistance 1. Construction of individual therapeutic plans shared amongst professionals in the team 2. Planning of assistance based on the stratification of risks - 3. Request and making an appointment for exams and basic consultations ++ +++ 4. Request and making an appointment for exams and specialized consultations ++ ++ 5. Existence of lists and cont…				yes		New	Comparative case study of a successful and non successful family care team; semi structured interviews of municipal managers and health providers in both teams;		same constructs as the quantitative factors listed; interviews focused on explinations of these components and discussion of obstacles. The use of diabetes and hypertension as tracer criteria as examples for coordination. Both managers and health professionals were interviewed and assessed along the constructs listed in the quantitative section. then the level of agreement on their responses was …		it was hard to folow the methods for this paper.
72	de Almeida	2016	Primary Health Care: care coordinator in regionalized networks?	LATAM	Brazil	Upper-middle income	Multiple		PHC	Mixed Method	Other	"care coordination is understood as interaction between various services, actions and professionals related to health care to ensure it is always synchronized and focused on achieving a common goal, regardless of where it is provided" (pg. 2).	to assess the continuity of care in PHC family health strategy in Brazil.	Meso, Macro		Multiple	professional, organizational, systems, clinical		Multiple		Primary (facility)	"The experiences of professionals were assessed based on self-administered questionnaires with physicians and nurses" (pg. 3). "A household-based survey was carried out, with a questionnaire administered to a representative sample of families enrolled in EqSF in each municipality" (pg. 3).	No	adapted from a study by Giovanella et al.(2008).	Adapted									1.Organization of PHC as first contact of preference 2. PHC breadth and resolvability 3. Provision of and access to specialized care in Healthcare Network 4. Communication between professionals	(Table 1, pg. 4) 1. Org Awareness of ESF (U) Awareness of and easy access to ESF facility (U) Knowledge of and home visit by CHW (U) Private health insurance coverage (U) USF as regularly sought service and first contact (U/P) Average waiting time for medical appointment at USF (P) Scheduling medical appointments (U) Spontaneous demand care (U/P) Regional strategies to strengthen PHC (M) 2. PHC b…								Providers	same constructs as the quantitative factors listed; interviews focused on explinations of these components and discussion of obstacles.	Data of the different methods were triangulated, seeking to integrate the perspective of managers, professionals and families, in addition to performing a comparative analysis between the cases
73	Birdthistle	2014	Integration of HIV and maternal healthcare in a high HIV-prevalence setting: analysis of client flow data over time in Swaziland	SSA	Swaziland	Lower-middle income	Patients		HIV Maternal	Quant	Other		Assessment of time spent per service at integrated clinics	Micro	Population	Clinical			Diagnosis and treatment			"The CFAs were modelled on the Patient Flow Analysis, a method developed by the Centers for Disease Control (CDC) in the 1970s to track patients’ movements through a clinic over 1 day,13 14 and shown to be effective in measuring intervention effectiveness within the context of usual practice.15 In this context, CFAs were designed to capture service utilisation patterns among clients seeking MCH s…												# of services received # of providers seen
74	Biswas	2017	Integrating postabortion care, menstrual regulation and family planning services in Bangladesh: a pre-post evaluation	South Asia	Bangladesh	Lower-middle income	Patients		menstrual regulation post abortion care family planning	Quant	Evaluation		Evaluation of integration of MR, PAC into family planning services in existing general care facilities	Micro	Population	Clinical			Diagnosis and treatment			Client exit survey, pre- and post surveys done to evaluate intervention												Service integration		% of women receiving service in the facility increase in service provision % of procedures performed by mid level providers (looking for task shifting) % of women receiving FP counseling % of women who accepted a contraceptive % of women accepting a long acting contraceptive Rationale for non acceptance of FP	client exit survey
75	Bousquat	2017	Primary health care and the coordination of care in health regions: managers’ and users’ perspective	LATAM	Brazil	Upper-middle income			PHC	Mixed Method	Other	"a conception of the coordination of care that considers it as a harmo_x0002_nious articulation between different profession_x0002_als and health services, whose common objective is to ensure comprehensive and quality care to users according to their needs" (pg. 1142)	Case study of PHC health sector coordination	Meso	Population	Multiple	Clinical, professional, functional				Primary (facility)	close ended interview guide was adminsitered to health administrators and PHC managers with a likert and binary format, analysed with means and % yes/no. Tracer conditions of hyertention and stroke were used.												PHC position in the system PHC resolution capacityi resolution after capacity admin and org structure flow organization team service integration informational continuity tool	(Chart 1, pg. 1144) 1. Clínica PHC position in the system PHC as the preferred gateway in the region Access to SC depends on PHC referral Responsible for coordinating care 2. PHC resolution capacity Tests collection at UBS ECG at UBS Dispensing of SH drugs at UBS Sufficient stock of SH drugs Orientation for healthy food and physical activities Main responsible for people with SH CHW perform activ…								patients	"mapping of the therapeutic itineraries (TI), a methodology that has potentialities for the analysis of health service networks" examine patient patheways ways of accessing services, patient journey. Narrated patient journey against continuity of care considerations such as referral to PHC, identification of additional service providers, etc" (pg. 1143).
76	Tao	2019	The health service capacity of primary health care in West China: different perspectives of physicians and their patients	East Asia	China	Upper-middle income	Multiple		PHC	Quant	Other		Evaluate primary care system using QUALI-COPC tool, which includes continuity ad coordination dimensions after a Chinese reform to improve vertical integration and establish PHC as a gatekeeper	Meso	Population	Professional					Primary (facility)	Providers and patients were surveyed using the existing tool; continuity and coordination indicators were developed using a composite of variables from the survey. Means and proportions are reported. Differences in the mean scores from patients and providers were compared.	Yes	Quality and costs of primary care (QUALI-COPC) - comprehensive evaluation of the PHC system, with a component for process (includes continuity and coordination of care)	Existing			Yes	Described as "pilot and cultural adaptation" but seems to indicate content validity					Coordination	(Additional File 1) 1. Provider questions Which of the following disciplines are working in your practice/center? (select answer) In the past 12 months, have you been involved in a disease management program for patient with the following chronic conditions? (such program are multidisciplinary approaches across practices, often based on protocols) (Chronic heart failure; Asthma; COPD; Diabetes; h…
77	Uchoa	2016	Potential access to primary health care: what do the data from the National Program for Access and Quality Improvement show?	LATAM	Brazil	Upper-middle income	Providers		PHC	Quant	Other		analyze contextual factors related to PHC integration reform initiative in Brazil among nurses	Meso, Macro	Population	Multiple	Clinical; system				Primary (facility)	survey of providers, with binary variables. Six municipalities were compared on their numerical score (count of yes and no votes from respondents) and the differences across municipalities was tested for statistical significance using a Kruskal-Wallis test	Yes	No name or further details are provided. It is not clear if the instrument is new or existing. The authors mention "testing for validity" but give no further details.										1. Coordination of care 2. Integration	(Table 1, pg. 6) 1. Coordination of care Keep a record of high risk patients referred to other points of care There is a document proving There are protocols that guide the prioritization of cases needing referral 2. Integration There is a referral form for patients moving to other points of care Offers service of complementary and integrative practices for patients of the area ( Receive enough b…
78	Erhardt‑Ohren	2020	Integrated Family Planning and Routine Child Immunization Services in Benin: A Process Evaluation	SSA	Benin	Lower-middle income			Family planning Routine childhood immunization	Qual	Evaluation	"Integration involves ofering both services either at the same location on the same day or a later day, or one service with a referral to another service at a diferent location on a later date (High-Impact Practices in Family Planning 2013)" (pg. 702).	Process eval of FP and RI integration program at eight facilities using focus groups and patient flow mapping	Micro	Population	Clinical			Health promotion																							Focus group discussions with women who accepted and who did not accept FP services; Patient flow analysis to assess whether the integrated approach was actualized	Patients	FGD: treatment at facility, whether they learned about FP during the counseling sessions, why they decided to uptake FP or not after thre counseling Patient flow: focused on offering of the FP counseling sessions during RI visits, who provided counseling, information provided; whether eligible patients recieved a referral card; how long patients spent on RI versus FP;
79	Seyedamini	2019	The Effect of Clinical Factor on the Health System Integration	MENA	Iran	Lower-middle income	Providers			Quant	Evaluation	" Integration as a solution is defined by the World Health Organization as a concept for collecting resources, providing, managing, and organizing services for diagnosis, treatment, care, rehabilitation, and health promotion is defined" (pg. 6).	Evalaution on the impact of clincial integration on the Iranian health system	Meso	Population	Multiple	clinical, professional					Survey to assess clinical factors of integration. Exploratory factor analysis was used to identify key factors. Then confirmatory factor analysis was verified using the index (?), with the regression coefficent showing the factors. A conceptual model was developed based on the factors. THe factors were: "These factors are clinical, functional, informational, professional, organizational, systemic…	Yes	survey was designed using literature with expert consultations to measure clinical integration	New	Yes	"Cronbach’s alpha (0.96), and the results of the internal consistency coefficient showed that in the case of elimination of two terms, reliability increases." (pg. 7)	Yes	Validation process with integration experts in Iranian health system					These factors are clinical, functional, informational, professional, organizational, systemic, and normative dimension	(Table 2, pg. 9) Clinical: Attention and responsiveness of providers to the needs, priorities, and values of patients The development of multifaceted care plans and multiple team meetings to effectively transfer information and identify roles Coordination of clinical activities and services focusing on the needs of the population Proper guidance of patients in the system through appropriate train…				New conceptual model (see PPT)		New			Although the conceptual model was described as new, the terminology is reflective of the broader literature.
80	Shaqura	2020	Collaboration among healthcare professionals at the public hospitals in Gaza:a quantitative study	MENA	Gaza	Lower-middle income	Providers		Hospital	Quant	Other	"Interprofessional collaboration (IPC) occurs when more than one professional, of different disciplines, work together, solve problems and provide quality services in order to achieve the committed goals and satisfy the expectations of population (Virani, 2012)" (pg.2).	Assess interprofessional collaboration in public hospitals in Gaza	Meso	Population	Professional		Coordination	Multiple		Secondary and Tertiary	cross-sectional survey of health care professionals to assess professional integration (interprofessional collaboration); 5 pt likert scale. Descriptive statistics used to examine charecteristics, one way ANOVA to examine mean scores.	Yes		New	Yes	internal consistency tested; Cronbach’s α for both ranged from 0.67 to 0.89.	yes	"examined by 12 experts in the healthcare field to check the superficial suitability and the correspondence of the content to the study purpose." (no page number on article, page 4 by count)					Interpersonnel collaborations	(no page number in article, page 4 by count) 1 Mission, meaningful purpose, goals 2 General relationships 3 Team leadership 4 General role responsibilities, autonomy 5 Communication and information exchange 6 Community linkages and coordination of care 7 Decision-making and conflict management 8 Patient involvement
81	Sheiman	2014	Evaluation of health care delivery integration: The case of the Russian Federation	Europe and Central Asia	Russian Federation	Upper-middle income	Providers			Quant	Evaluation		Evalutating integration of russian facilities	Meso	Population	Professional						survey of providers with the questions serving as "indicators" of integration. Likert scale responses	Yes	Survey	New			yes	Reviewed by experts					(1) teamwork of various providers (2) coordination oftheir interaction (3) continuity of care at various stages of service delivery.	(Table 1, pg. 132) coordination: quency of direct patient visits to specialists by_x0002_passing their district physician The level of policlinics physicians’ awareness of the current health status of chronic patients enrolled with them The level of polyclinics physicians’ awareness of the current utilization of health care by their patients. teamwork: designed to measure interaction of providers…				Conceptual model of service delivery integration focused on teamwork, coordination and continuity		New
82	Sheiman	2019	Concentration of health care providers: does it contribute to integration of service delivery?	Europe and Central Asia	Russian Federation	Upper-middle income	Providers			Quant	Evaluation	"integration in health sector is generally described as a process covering not only clinical activities, but also funding, management and organization of service delivery with the aim of reaching close interac_x0002_tion of providers" (pg. 154).	Assessment of whether consolidation of hospital chains has improved integration	Meso	Population	Professional						survey of providers with the questions serving as "indicators" of integration. Likert scale responses	Yes	Survey	New			yes	Reviewed by experts					(1) teamwork of various providers (2) coordination oftheir interaction (3) continuity of care at various stages of service delivery.	coordination: quency of direct patient visits to specialists by_x0002_passing their district physician The level of policlinics physicians’ awareness of the current health status of chronic patients enrolled with them The level of polyclinics physicians’ awareness of the current utilization of health care by their patients. teamwork: designed to measure interaction of providers across different l…
83	He	2019	How the health institution combinative contracting mechanism influences community residents' patient experiences in Shanghai: A comparative study of data from two cross sectional surveys	East Asia	China	Upper-middle income				Quant	Other		Measuring patient experiences, including with service integration, after a vertically integrated contracting reform.	Meso	Population	Organization		Full			All	Patient satisfaction survey of randomly selected patients using facilities within the contracting mechanism, compared to patients in 2016 without the contracting mechanism with propensity score matching to adjust for confounders. Regression was used to examine factors related to different experiences with integration and other variables.	Yes	"Shanghai Health Development Center, referencing the toolkit for developing practice-specific questionnaires of the Royal Australian College of General Practitioners, focusing on particular indexes related to service integration and coordination" (pg. 1039).	Adapted			Yes	Examined by village committees					service integration (including referral service); there are other questions regarding patient satisfaction that are outside the scope of this study	(Table 2, pg. 1042) Referral: Experience with smooth referral Timeliness of referral and consultation decision making in choosing referral level of information with referral extent of referral processes and degree to which patient's needs are met
84	Dadi	2021	Continuum of maternity care among rural women in Ethiopia: does place and frequency of antenatal care visit matter?	SSA	Ethiopa	Low income	Patients		ANC SBA PNC	Quant	Other	"Continuum of care (CoC) is defned as integrated service delivery of the above-mentioned services for mothers and children on appropriate time and place" (pg. 2)	Survey to assess the completeness and intensity of continuity of care across the maternal health continuuim of services	Micro	Population	Clinical			Multiple	disease prevention diagnosis and treatment		Secondary data on patient utilization was used from a previous household survey Scores were given to each woman based on completeness and intensity of CoC Exposure variables were place and number of ANC visit to see if that impacted the CoC scores	No											Continuity of care	(pg. 3) Completeness: Completion of Continuum of care (CoC): It is defned by the completion of all recommended ANC visits (at least 4 ANC), institutional delivery (ID) and PNC services. Binary variable yes/no Intensity of Continuum of care: A woman may have a score of 0–6 based on service uptake of ANC-I to ANC-IV, ID and PNC. If a woman utilized all of the services the score is 6, if she did not…				Socio-ecologic model		Adapted
85	Demissie	2021	Integration of family planning services with HIV treatment for women of reproductive age attending ART clinic in Oromia regional state, Ethiopia	SSA	Ethiopia	Low income	Patients		HIV Family planning	Quant	Other	"integration family planning with HIV treatment means linking these programs by ofering one-stop comprehensive at a healthcare facility" )pg. 2)	Assessing the status of FP HIV service integration among women of reprodutive age in Oromia Region, Ethiopia	Micro	Population	Clinical						Survey was completed with women living with HIV attending ANC clinics Survey questions were binary yes/no focused on services received and experiences Frequencies were calculated	Yes	Questionnaire developed for the study	New									Level of integration		(Table 2, pg. 6) Recipet of FP counceling in the waiting room Choice of contraceptive and available methods Referral of clients for consultation of on available long-acting and permanent methods Counselling about each method efcacy, side efects and available contraception mix in addition to ART services Attended family planning health education sessions in service settings ofering ART, PMTCT, STI…
86	Irungu	2021	Process evaluation of PrEP implementation in Kenya: adaptation of practices and contextual modifications in public HIV care clinics	SSA	Kenya	Lower-middle income	Providers		PreP HIV	Qual	Evaluation		Interviews with providers to understand adherence to new Prep integration protocols for HIV clinics	Micro	Population	Clinical			Multiple	disease prevention diagnosis and treatment		Although all qualitative data was collected, some results were reported quantitatively. The frequency of adherence to different Prep guidelines was calculated and reported.	No											Adherence to treatment guidelines		PrEP education at initation Eligibility assessment at initiation HIV risk assessment at initiation Adherence councelign at initation Return M1 post initiation Adherence councelign at follow up HIV testig M1 and quarterly									the first 2 interview transcripts were dual coded (peer-review/ debriefing)
87	Li	2021	Community Capacity Building for HIV and Addiction Service Integration: An Intervention Trial in Vietnam	East Asia	Vietnam	Lower-middle income	Providers		HIV Addiction	Quant	Evaluation	Paper does not use integration terminology but focuses on provider collaboration, which is undefined	RCT of a new community intervention to improve HIV addiction service integration among CHW by promoting provider collaboration	Meso	Population	Professional			Diagnosis and treatment		Community	RCT -CHWS randomized to a training on HIV and addition services baseline and endline surveys of CHWs module in survey on "interactions w providers in other healthcare settings" responses were given in likert scale and responses in eahc module were summed into a score baseline and endline scores in control and intervention group compared using t tests and chi squared tests	Yes	survey was existing for other modules but a new module was created for provider collaboration based on researcher experience	New	Yes	Chronbach alpha reported - internal consistency							Interactions with providers in other health care settings	(no page number in article, pages 3-4 by count) "Service providers in other healthcare settings discuss work-related issues with you," "Service providers in other healthcare settings share work-related documents with you," "Service providers in other healthcare settings are easy to get in touch with when you need their help," "Maintaining a long-term relationship with service providers in other h…
88	Mariani	2021	Evaluation of the first level of care for tuberculosis control in Buenos Aires, Argentina	LATAM	Argentina	Upper-middle income	Patients		tuberculosis	Quant	Evaluation	coordination of care study - no definition	Evaluate PHC functions for TB, including coordination and continuity of care across levels of the health system	Meso	Population		Hard to be sure because the speciifc questions / constructs within the categories are not provided.					cross sectional survye of services users with an adapted version of the PCAT primary care assessement tool Likert scale responses Responses in each of the survey tool domains were summed for an overall score per domain patients with and without TB and patients living in slums versus not in slums were compared across domains and exploratory analysis was done with demographic data for TB patients	Yes	PCAT-patients/users adapted for Argentina	Adapted									Coordination Comprehensiveness Ongoing care	Not provided
89	Mossie	2021	Counseling at all contacts for postpartum contraceptive use: can paper based tools help community health workers improve continuity of care? A qualitative study from Ethiopia	SSA	Ethiopia	Low income	Providers		MNCH FP	Qual	Evaluation	"Systematic integration involves provider action to discuss repro_x0002_ductive intentions and PPFP during each contact a woman or her baby have with the health system" (pg. 3).	Evaluation of the addition of FP to the MNHC record card	Macro	Population	Functional			Multiple	promotion, prevention	Community																	paper explores a patient led way of common records (functional integration)	framework used is for FP uptake, not integration related			interviews followed by a hybrid deductive/inductive coding approach using the one sheet of paper analysis method for thematic analysis of interview data	CHWs and womens development army (volunteers)	(only listing relevant constructs) use of the card to track women's decision making through the continuum of care How the card was used? Encourage referrals, document services across the continuum of care,	each transcript was coded by 2 researchers sequentially, discrepancies were resolved through discussions (peer review/ debriefing); "preliminary findings were presented to select study participants – HEWs, health care workers, and health officials – to check that the results and interpretations agreed with their views and opinion" (pg. 6) (member checking)
90	Olle-Espluga	2021	Care continuity across levels of care perceived by patients with chronic conditions in six Latin-American countries	LATAM	Latin America	Upper-middle income	Patients		NCD	Quant	Other	"Reid et al.8 define continuity of care as one patient experienc_x0002_ing care over time as connected and coherent with their health needs and personal circumstances, and the result of care coordi_x0002_nation" (pg. 412)	Assessment of care continuity from the patients perspective in 6 LATAM countries (Argentina, Brazil, Chile, Colombia, Mexico and Uruguay)	Meso	Population	Multiple	Clinical Professional	Linkage			Primary and Secondary	survey of patients Likert scale format continuity: Results summed by dimension and turned into categorical variables (high versus low) info transfer: results dichotimized into high and low analysis compared the relationship of the results of the above variables as well as set of demographic explanatory variables	Yes	CCAENA© questionnaire validated for each country	Adapted	Yes	re-interviewed 20% of the respondents	yes	cogntive interviews conducted for translated version in Brazil					Transfer of information across care levels Care coherence across care levels	(Table 2, pg. 414) Transfer of information across care levels 1. My PC doctor is aware of the instructions given to me by the specialist before I explain them to him/her 2. The specialist is aware of the instructions given to me by my PC doctor before I explain them to him/her Care coherence across care levels 3. My PC doctor asks me about any appointments I’ve had with specialists 4. My PC docto…
91	D’Avila	2021	Validation of the Brazilian version of Primary Care Assessment Tool (PCAT) for Oral Health - PCATool Brazil Oral Health for Professionals	LATAM	Brazil	Upper-middle income	Providers		Oral health	Quant	Validation		Validation study of the PCAT tool- providers for oral health services in Brazil	Meso	Population	Multiple	Professional and functional					Development of adapted PCAT providers for oral health in Brazil Convience sample of oral health providers Likert scale format factor analysis was used to assess factor loadings on each dimension of the original tool	Yes	PCAT providers adapted for oral health Brazil	Adapted	Yes	internal consistenct tested - item-total correlation used; chronbach alpha higher than .7; test retest reliability			Yes	Factor analysis			Coordination - care integration Coordination - information systems	(Table 2, pg. 2102) Coordination - Care Integration C1 Does your oral health service communicate or deliver every laboratory test results to your patients? C2 Do you know all the appointments your patients make with specialists or specialized services? C3 When your patients need a referral, do you discuss with your patient different services where they could be checked? C4 Does anyone in your hea…
92	Romero	2021	Health workers’ perspectives on asthma care coordination between primary and specialised healthcare in the COVID-19 pandemic: a protocol for a qualitative study in Ecuador and Brazil	LATAM	Ecuador, Brazil	Upper-middle income	Providers		Primary care Specialized care	Qual	Protocol	"Integrated Health Care Networks (IHCN). Health systems must be understood as IHCN, defined as networks of organisations that provide or make arrange_x0002_ments to provide equitable and integrated health services to defined populations that are accountable for their clin_x0002_ical and economic impacts as well as the health of the populations they serve" (pg. 2).	Protocol to explore the perspective of health care workers on integration	Meso	Population	Multiple	Functional Clinical				All																		Theoretical framework for healthcare coordination		Adapted				triangulations among informants, researchers and the theoretical framework
93	Sheahan	2021	Facility-level characteristics associated with family planning and child immunization services integration in urban areas of Nigeria: a longitudinal analysis	SSA	Nigeria	Lower-middle income	Providers		FP Child immunization	Quant	Evaluation	" Integration provides an opportunity to provide immunization while simultaneously addressing the family planning needs of mothers. While numerous integration approaches exist, the two most common are: (1) combining service provision efforts such that family planning and immunization services are provided on the same day at the same facility and (2) providing one of the two services at a facility…	Evaluation of integration of child immunization and FP and how it changed both over time and related to explanatory variables	Micro	Population	Clinical			Disease prevention		Primary and Secondary	Health facility audit and provider survey was conducted in each facility Provider and facility integration score was created (see other paper-Development of facility-level integration indexes ) to construct the scores, PCA was conducted on the items for integration Analysis of explanatory variables and their relationship to the integration scores. Variables were: "Independent variables reflect va…	Yes	Instrument adapted from Quick Investigation of Quality tool	Adapted									Provider integration Facility integration	(Table 2, pg. 5) Provider Integration Index Components Proportion of providers at facility that offer both RI and FP services Proportion of providers at facility that routinely offers FP information during RI or CGM visits Average count of FP items that providers at facility tell client during CHS visits Proportion of providers at facility that do not request partner consent prior to woman’s rece…
94	Soko	2021	Healthcare workers’ perceptions on collaborative capacity at a Referral Hospital in Malawi	SSA	Malawi	Low income	Providers		Referral hospital	Quant	other	"Collaborative capacity refers to the extent to which healthcare workers have influence over task interdependence, quality of interaction and collaborative influence during provision of patient-centred care" (pg. 1).	Assessment of provider's perception of continuity of care at a referral hospital	Meso	Population	Professional			Multiple	All appear to be present- all cadres of a referral hospital including pysio	Secondary and Tertiary	Adapted survey questionaire Likert scale format Sampled all cadres of healthprofessionals Mean score was calculated for items across cadres statistical tests compared perceptions of collaboration across cadres	Yes	the Care Coordination Survey, adapted.	New	Yes	Chronbach alpha reported - internal consistency	Yes	index developed based on expert rating of each item					collaborative capacity	collaborative capacity task interdependence quality of interactions collaborative influence				Conceptual framework on collaborative capacity		Adapted
95	Shiri	2021	Patient and health provider costs of integrated HIV, diabetes and hypertension ambulatory health services in low-income settings — an empirical socio-economic cohort study in Tanzania and Uganda	SSA	Tanzania Uganda	Multiple	Patients		HIV Diabetes Hypertension	Quant	Evaluation	one stop shop	cost effectiveness of integrated HIV TB hypertension in a one stop shop model	Micro	Population	Clinical					Primary (facility)	bottom up costing model including costs to deliver services, patient out of pocket, and time in motion data to measure costs of providing service + travel time for participants. Modeled the cost effectivness of the integrated model based on changing disease burden and extrapolated budgetary implications. efficency of the integrated approach was assessed usign quality indicators and the aggregate …												Efficency Costs	Cost components: staff time patient time household expenditure loss of earnings service use cost Efficency: staff numbers the number of diagnostic tests drug availability
96	Galvao	2021	Continuity of Primary Care in the Brazilian Amazon: A Cross‑Sectional Population‑Based Study	LATAM	Brazil	Upper-middle income	Patients		Not mentioned	Quant	Other	"continuity of primary care defined as using a primary care service when in need of health care and having been previously registered in the Family Health Strategy program" (pg. 1); "Continuity of care, defined as a sustained partnership between the patient and the clinician" (pg. 1)	"to investigate the factors associated with the continuity of primary care and its effects on health service usage and health conditions" (pg. 2)		Population				Multiple	Disease prevention, health promotion	Primary (facility)	Descriptive analysis, Poisson regression was done; interviews with patients receiving PHC	No											Continuity of primary health care		Prevalence ratio of continuity of care was measured	Interviews with patients, MoH (PAB per capita, FHS coverage, the number of BHUs, and the number of physicians)	associations of the following factors with continuity of care were evaluated: "City variables like primary care package (piso da atenção básica, PAB) per capita in Brazilian Real (BRL), FHS coverage, and the number of physicians. The neighborhood variables included the number of basic health units (BHUs), human development index (HDI), and Gini index. Individual variables included the following: …	N/A			N/A
97	Zimba	2021	Facilitators, barriers and potential solutions to the integration of depression and non-communicable diseases (NCDs) care in Malawi: a qualitative study with service providers	SSA	Malawi	Low income	Providers		Depression, NCDs (particularly DM, HTN)	Qual	Formative research	Definition of task-shifting: "an evidence-based implementation strategy where primary clinicians, nurses, and community health workers are trained to screen for and treat patients for mental health disorders in addition to the provision of their routine care" (pg. 2).	"The aim of this analysis was to better understand barriers, facilitators, and solutions to integrating depression into NCD services" from NCD providers' perspectives" (pg. 1)	Meso	Population	Clinical	Clinical		Diagnosis and treatment		Primary and Secondary	N/A																Demographic data were collected using a separate form	CFIR (Consolidated Framework for Implementation Research)	N/A	Existing	IDIs using a semi-structured interview guide; thematic analysis using both inductive and deductive approaches; CFIR domains were used to specifically outline the barriers and facilitators of integrating NCDs and depression care.	NCD providers	"experiences of the NCD providers on depression management, and their perspectives on the integration of depression care into their existing NCD clinics" (pg. 3).		"While the guide did not formally ask about facilitators to integration of depression treatment into NCD care, our interview guide described the process of depression care and asked about providers’ perspectives on the process. These questions and their subsequent probes naturally led to the elicitation of barriers and facilitators to the integration of depression care into their NCD clinics" (pg…
98	Usman	2020	Continuum of maternal health care services and its impact on child immunization in India: an application of the propensity score matching approach	South Asia	India	Lower-middle income	Patients		MNCH Immunization	Quant	other	Continuum of care "to mean the advancement of properly co-ordinated care with a progression of linkages to guarantee that no patient is lost to follow-up (Kerber et al., 2007)" (pg. 2).	Measure continuum of care across the MNCH spectrum	Micro	Population	Clinical						Secondary data on service utilization from a national survey was utilized secondary data was translated into a continuum of care variable for maternal care, which was an ordinal variable full immunization was a binary yes/no variable tests for association between maternal continuity of care and immunizations completed but are outside the scope of our study Qs												Number of services utilized by mother Full immunization		(pg. 4) ‘number of services utilized by mother’ full ANC at least four ANC visits, at least one tetanus toxoid (TT) injection and taking iron–folic acid tablets or syrup for 100 or more days (IIPS, 2015) institutional delivery PNC Full immunization one dose of BCG vaccine, three injections against DPT, three doses of polio vaccine (excluding the polio vaccine given at birth) and one vaccine again…	India Demographic and Health Survey (DHS) conducted in 2015–16, known as the National Family Health Survey (NFHS-4).
99	Seyedamini	2018	THE EFFECTIVE ORGANIZATIONAL FACTORS IN THE HEALTH SYSTEM INTEGRATION	MENA	Iran	Lower-middle income				Quant	Other	"An integrated delivery system is an integrated and coordinated system that provides safer, more appropriate, more economic health services (Enthoven, 2009)" (pg. 50).		Meso	Population	Organization						cross sectional survey likert scale responses exploratory factor analysis then confirmatory factor analysis was used t	Yes	Developed new quesionaire with assistance from literature review	New	Yes	Chronbach alpha internal consistency test-retest	Yes	expert review					Organizational integration	Learning organizations: Collective learning potential (collaborative research and programs between organizations) Inter-organizational strategies, contracts and strategic alliances between organizations Organizational Features: Standardization of knowledge, skills, outsourcing, methodology and supervision in organizations Interest Management: Supportive policies to fill social, organizational and…

## Sheet: Included Articles
Supplement Three - Full List of Included Articles
1	Adamchak SE, Okello FO, Kaboré I. Developing a system to monitor family planning and HIV service integration: results from a pilot test of indicators. J Fam Plann Reprod Health Care 2016;42:24–9.
2	Adoyo MA. Landscape analysis of healthcare policy: The instrumental role of governance in HIV/AIDS services integration framework. Pan African Medical Journal 2020;36. doi:10.11604/pamj.2020.36.27.22795
3	Afrizal SH, Hidayanto AN, Handayani PW, et al. Evaluation of integrated antenatal care implementation in primary health care: A study from an urban area in Indonesia. Journal of Integrated Care 2020;28:99–117. doi:10.1108/JICA-07-2019-0031
4	Aleluia IRS, Medina MG, de Almeida PF, et al. Care coordination in primary health care: an evaluative study in a municipality in the Northeast of Brazil. Ciencia e Saude Coletiva 2017;22:1845–56. doi:10.1590/1413-81232017226.02042017
5	Araujo JP, Viera CS, Oliveira BRG de, et al. Assessment of the essential attributes of Primary Health Care for children. Revista Brasileira de Enfermagem 2018;71:1366–72. doi:10.1590/0034-7167-2017-0569
6	Athié K, Menezes AL do A, da Silva AM, et al. Perceptions of health managers and professionals about mental health and primary care integration in Rio de Janeiro: a mixed methods study. BMC Health Services Research 2016;16:532. doi:10.1186/S12913-016-1740-8
7	Birdthistle IJ, Mayhew SH, Kikuvi J, et al. Integration of HIV and maternal healthcare in a high HIV-prevalence setting: analysis of client flow data over time in Swaziland. BMJ Open 2014;4:e003715. doi:10.1136/bmjopen-2013
8	Biswas KK, Pearson E, Shahidullah SM, et al. Integrating postabortion care, menstrual regulation and family planning services in Bangladesh: A pre-post evaluation. Reproductive Health 2017;14:37. doi:10.1186/s12978-017-0298-1
9	Bousquat A, Giovanella L, Campos EMS, et al. Primary health care and the coordination of care in health regions: Managers’ and users’ perspective. Ciencia e Saude Coletiva 2017;22:1141–54. doi:10.1590/1413-81232017224.28632016
10	Briggs AM, de Carvalho IA. Actions required to implement integrated care for older people in the community using the World Health Organization’s ICOPE approach: A global Delphi consensus study. PLOS ONE 2018;13:e0205533. doi:10.1371/JOURNAL.PONE.0205533
11	Castro SM, Cubillos L, Uribe-Restrepo JM, et al. Assessing the Integration of Behavioral Health Services in Primary Care in Colombia. Administration and Policy in Mental Health and Mental Health Services Research 2020;47:435–42. doi:10.1007/s10488-019-01002-4
12	Church K, Warren CE, Birdthistle I, et al. Impact of Integrated Services on HIV Testing: A Nonrandomized Trial among Kenyan Family Planning Clients. Studies in Family Planning 2017;48:208. doi:10.1111/SIFP.12022
13	Church K, Wringe A, Lewin S, et al. Exploring the Feasibility of Service Integration in a Low-Income Setting: A Mixed Methods Investigation into Different Models of Reproductive Health and HIV Care in Swaziland. PloS One 2015;10:e0126144. doi:10.1371/JOURNAL.PONE.0126144
14	D’Avila OP, Harzheim E, Hauser L, et al. Validation of the Brazilian version of Primary Care Assessment Tool (PCAT) for Oral Health - PCATool Brazil Oral Health for Professionals. Ciencia e Saude Coletiva 2021;26:2097–108. doi:10.1590/1413-81232021266.23432020
15	Dadi TL, Medhin G, Kasaye HK, et al. Continuum of maternity care among rural women in Ethiopia: does place and frequency of antenatal care visit matter? Reproductive Health 2021;18:220. doi:10.1186/s12978-021-01265-x
16	de Almeida PF, dos Santos AM. Primary Health Care: Care coordinator in regionalized networks? Revista de Saude Publica 2016;50:80. doi:10.1590/S1518-8787.2016050006602
17	Deconinck H, Hallarou M, Criel B, et al. Integrating acute malnutrition interventions into national health systems: Lessons from Niger. BMC Public Health 2016;16:249. doi:10.1186/S12889-016-2903-6/TABLES/1
18	Demissie DB, Mmusi-Phetoe R. Integration of family planning services with HIV treatment for women of reproductive age attending ART clinic in Oromia regional state, Ethiopia. Reproductive Health 2021;18:102. doi:10.1186/s12978-021-01157-0
19	Erhardt-Ohren B, Schroffel H, Rochat R. Integrated Family Planning and Routine Child Immunization Services in Benin: A Process Evaluation. Maternal and Child Health Journal 2020;24:701–8. doi:10.1007/S10995-020-02915-5
20	Ferrer APS, Brentani AVM, Sucupira ACSL, et al. The effects of a people-centred model on longitudinality of care and utilization pattern of healthcare services—Brazilian evidence. Health Policy and Planning 2014;29:ii113. doi:10.1093/HEAPOL/CZU077
21	Fujita M, Poudel KC, Green K, et al. HIV service delivery models towards “Zero AIDS-related Deaths”: a collaborative case study of 6 Asia and Pacific countries. BMC Health Services Research 2015;15:176. doi:10.1186/S12913-015-0804-5
22	Gallego-Ardila AD, Pinzón-Rondón ÁM, Mogollón-Pérez AS, et al. Care coordination in two of Bogota’s public healthcare networks: A cross-sectional study among doctors: International Journal of Care Coordination 2019;22:127–39. doi:10.1177/2053434519892469
23	Galvao TF, Tiguman GMB, Nunes BP, et al. Continuity of Primary Care in the Brazilian Amazon: A Cross-Sectional Population-Based Study. International Journal of Preventive Medicine 2021;12:57. doi:10.4103/IJPVM.IJPVM_440_19
24	Hamon JK, Krishnaratne S, Hoyt J, et al. Integrated delivery of family planning and childhood immunisation services in routine outreach clinics: Findings from a realist evaluation in Malawi. BMC Health Services Research 2020;20:777. doi:10.1186/S12913-020-05571-1/FIGURES/3
25	Haskins JL, Phakathi SA, Grant M, et al. Integrating services for impact and sustainability: a proof-of-concept project in KwaZulu-Natal, South Africa. South African Family Practice 2019;61:216–22. doi:10.1080/20786190.2019.1656435
26	Hassan S, Cooke A, Saleem H, et al. Evaluating the Integrated Methadone and Anti-Retroviral Therapy Strategy in Tanzania Using the RE-AIM Framework. International Journal of Environmental Research and Public Health 2019;16:728. doi:10.3390/IJERPH16050728
27	He J, Chen D, Tang Z, et al. How the health institution combinative contracting mechanism influences community residents’ patient experiences in Shanghai: A comparative study of data from two cross-sectional surveys. The International Journal of Health Planning and Management 2019;34:1036–54. doi:10.1002/HPM.2873
28	Huang Y, Zhu P, Chen L, et al. Validation of the care providers version of the Rainbow Model of Integrated Care-measurement tool in Chinese primary care systems. BMC Health Services Research 2020;20. doi:10.1186/s12913-020-05562-2
29	Irungu EM, Odoyo J, Wamoni E, et al. Process evaluation of PrEP implementation in Kenya: adaptation of practices and contextual modifications in public HIV care clinics. J Int AIDS Soc 2021;24:e25799. doi:10.1002/jia2.25799/full
30	Kanyangarara M, Sakyi K, Laar A. Availability of integrated family planning services in HIV care and support sites in sub-Saharan Africa: A secondary analysis of national health facility surveys. Reproductive Health 2019;16:60. doi:10.1186/S12978-019-0713-X/TABLES/3
31	Khan MA, Walley JD, Ali S, et al. Process evaluation of integrated diabetes management at primary healthcare facilities in Pakistan: a mixed-methods study. BJGP Open 2018;2. doi:10.3399/BJGPOPEN18X101612
32	León-Arce HG, Mogollón-Pérez A-S, Vargas I, et al. Changes in knowledge and use of clinical coordination mechanisms between care levels in healthcare networks of Colombia. The International Journal of Health Planning and Management 2021;36:134–50. doi:10.1002/HPM.3073
33	Li H, Wei X, Wong MCS. Changes of the perceived quality of care for older patients with hypertension by community health centers in shanghai. BMC Family Practice 2017;18:114. doi:10.1186/S12875-017-0683-4
34	Li L, Lin C, Liang L-J, et al. Community Capacity Building for HIV and Addiction Service Integration: An Intervention Trial in Vietnam. AIDS and Behavior 2022;26:123–31. doi:10.1007/s10461-021-03363-0
35	Li XM, Rasooly A, Peng B, et al. An analysis on intersectional collaboration on non-communicable chronic disease prevention and control in China: a cross-sectional survey on main officials of community health service institutions. BMC Health Services Research 2017;17:711. doi:10.1186/S12913-017-2654-9
36	Lovero KL, Lammie SL, van Zyl A, et al. Mixed-methods evaluation of mental healthcare integration into tuberculosis and maternal-child healthcare services of four South African districts. BMC Health Services Research 2019;19. doi:10.1186/s12913-019-3912-9
37	Macinko J, Jimenez G, Cruz-Peñate M. Primary care performance in Dominica. Rev Panam Salud Publica 2015;37.https://iris.paho.org/handle/10665.2/9303 (accessed 1 Jun 2022).
38	Mariani J, Ferrante D, Battistella G, et al. Evaluation of the first level of care for tuberculosis control in Buenos Aires, Argentina. Revista Panamericana de Salud Publica 2021;45:e22. doi:10.26633/RPSP.2021.22
39	Marotta C, Lochoro P, Pizzol D, et al. Capacity assessment for provision of quality sexual reproductive health and HIV-integrated services in Karamoja, Uganda. African Health Sciences 2020;20:1053–65. doi:10.4314/ahs.v20i3.8
40	Marsh DR, Tesfaye H, Degefie T, et al. Performance of Ethiopia’s health system in delivering integrated community-based case management. Ethiopia Medical Journal 2014;52:27–35.https://pubmed.ncbi.nlm.nih.gov/25845071/ (accessed 1 Jun 2022).
41	Mayhew S, Ploubidis GB, Sloggett A, et al. The Integra Indexes of HIV and Reproductive Health Integration. PLOS Oneq 2016;11:e0146694-undefined.
42	Mayhew SH, Ploubidis GB, Sloggett A, et al. Innovation in Evaluating the Impact of Integrated Service-Delivery: The Integra Indexes of HIV and Reproductive Health Integration. PLOS ONE 2016;11:e0146694. doi:10.1371/JOURNAL.PONE.0146694
43	Mayhew SH, Sweeney S, Warren CE, et al. Numbers, systems, people: how interactions influence integration. Insights from case studies of HIV and reproductive health services delivery in Kenya. Health Policy and Planning 2017;32:iv81. doi:10.1093/HEAPOL/CZX097
44	Mbah H, Negedu-Momoh OR, Adedokun O, et al. Implementing and Measuring the Level of Laboratory Service Integration in a Program Setting in Nigeria. PLOS ONE 2014;9:e107277. doi:10.1371/JOURNAL.PONE.0107277
45	McGinn EK, Irani L. Provider-Initiated Family Planning Within HIV Services in Malawi: Did Policy Make It into Practice? Glob Health Sci Pract 2019;7:540–50.www.ghspjournal.org
46	Meiqari L, Al-Oudat T, Essink D, et al. How have researchers defined and used the concept of “continuity of care” for chronic conditions in the context of resource-constrained settings? A scoping review of existing literature and a proposed conceptual framework. Health Research Policy and Systems 2019;17:27. doi:10.1186/S12961-019-0426-1
47	Mensah EO, Aikins MK, Gyapong M, et al. Extent of Integration of Priority Interventions into General Health Systems: A Case Study of Neglected Tropical Diseases Programme in the Western Region of Ghana. PLoS Neglected Tropical Diseases 2016;10:e0004725. doi:10.1371/journal.pntd.0004725
48	Miguel-Esponda G, Bohm-Levine N, Rodríguez-Cuevas FG, et al. Implementation process and outcomes of a mental health programme integrated in primary care clinics in rural Mexico: A mixed-methods study. International Journal of Mental Health Systems 2020;14:21. doi:10.1186/s13033-020-00346-x
49	Milford C, Beksinska M, Greener LR, et al. Implementation of a sexual and reproductive health service integration model: South African providers’ reports. Cogent Medicine 2019;6:1592740. doi:10.1080/2331205x.2019.1592740
50	Milford C, Greener LR, Beksinska M, et al. Provider understandings of and attitudes towards integration: Implementing an HIV and sexual and reproductive health service integration model, South Africa. African Journal of AIDS Research 2018;17:183–92. doi:10.2989/16085906.2018.1478314
51	Milford C, Scorgie F, Rambally Greener L, et al. Developing a model for integrating sexual and reproductive health services with HIV prevention and care in KwaZulu-Natal, South Africa. Reproductive Health 2018;15:189. doi:10.1186/s12978-018-0633-1
52	Mitiku AM, Asfaw GZ, Tsegay HT, et al. Levels and predictors of TB-HIV diagnostic service linkage and testing in government hospitals of southern zone of Tigray, Northern Ethiopia. African Health Sciences 2019;19:2335–46. doi:10.4314/ahs.v19i3.5
53	Mossie MY, Pfitzer A, Yusuf Y, et al. Counseling at all contacts for postpartum contraceptive use: can paper-based tools help community health workers improve continuity of care? A qualitative study from Ethiopia. Gates Open Research 2021;3:1652. doi:10.12688/gatesopenres.13071.1
54	Moucheraud C, Hing M, Seleman J, et al. Integrated care experiences and out-of-pocket expenditures: A cross-sectional survey of adults receiving treatment for HIV and hypertension in Malawi. BMJ Open 2020;10:e032652. doi:10.1136/bmjopen-2019-032652
55	Mutemwa R, Mayhew SH, Warren CE, et al. Does service integration improve technical quality of care in low-resource settings? An evaluation of a model integrating HIV care into family planning services in Kenya. Health Policy and Planning 2017;32:iv91–101. doi:10.1093/HEAPOL/CZX090
56	Mutisya R, Wambua J, Nyachae P, et al. Strengthening integration of family planning with HIV/AIDS and other services: Experience from three Kenyan cities. Reproductive Health 2019;16:62. doi:10.1186/s12978-019-0715-8
57	Ndagijimana A, Rugigana E, Uwizeye CB, et al. One-stop TB-HIV services evaluation in Rwanda: comparison of the 2001-2005 and 2006-2010 cohorts. Public Health Action 2015;5:209–13. doi:10.5588/PHA.15.0093
58	Nelson AR, Cooper CM, Kamara S, et al. Operationalizing Integrated Immunization and Family Planning Services in Rural Liberia: Lessons Learned From Evaluating Service Quality and Utilization. Global Health: Science and Practice 2019;7:418–34.www.ghspjournal.org
59	Nguyen Bich D, Korthuis PT, Nguyen Thu T, et al. HIV Patients’ Preference for Integrated Models of Addiction and HIV Treatment in Vietnam. Journal of Substance Abuse Treatment 2016;69:57–63. doi:10.1016/j.jsat.2016.07.003
60	Obure CD, Jacobs R, Guinness L, et al. Does integration of HIV and sexual and reproductive health services improve technical efficiency in Kenya and Swaziland? An application of a two-stage semi parametric approach incorporating quality measures. Social Science & Medicine 2016;151:147–56. doi:10.1016/J.SOCSCIMED.2016.01.013
61	Obure CD, Jacobs R, Guinness L, et al. Does integration of HIV and sexual and reproductive health services improve technical efficiency in Kenya and Swaziland? An application of a two-stage semi parametric approach incorporating quality measures. Social Science and Medicine 2016;151:147–56. doi:10.1016/j.socscimed.2016.01.013
62	Odjidja EN, Gatasi G, Duric P. Delivery of integrated infectious disease control services under the new antenatal care guidelines: A service availability and readiness assessment of health facilities in Tanzania. BMC Health Services Research 2019;19:153. doi:10.1186/s12913-019-3990-8
63	Ollé-Espluga L, Vargas I, Mogollón-Pérez A, et al. Care continuity across levels of care perceived by patients with chronic conditions in six Latin-American countries. Gaceta Sanitaria 2021;35:411–9. doi:10.1016/j.gaceta.2020.02.013
64	Paula CC de, Padoin SM de M, Silva CB da, et al. Health care for children and adolescents with HIV: longitudinality assessment. Acta Paulista de Enfermagem 2017;30:136–43. doi:10.1590/1982-0194201700022
65	Pfaff C, Scott V, Hoffman R, et al. You can treat my HIV – But can you treat my blood pressure? Availability of integrated HIV and non-communicable disease care in northern Malawi. African Journal of Primary Health Care & Family Medicine 2017;9:1151. doi:10.4102/PHCFM.V9I1.1151
66	Qiu C, Chen S, Yao Y, et al. Adaption and validation of Nijmegen continuity questionnaire to recognize the influencing factors of continuity of care for hypertensive patients in China. BMC Health Services Research 2019;19:79. doi:10.1186/S12913-019-3915-6/TABLES/5
67	Rodrigues LBB, dos Santos CB, Goyatá SLT, et al. Assessment of the coordination of integrated health service delivery networks by the primary health care: COPAS questionnaire validation in the Brazilian context. BMC Family Practice 2015;16:87. doi:10.1186/s12875-015-0299-5
68	Seyedamini B, Riahi L, Farahani M, et al. The effect of clinical factor on the health system integration. International Archives of Health Sciences 2019;6:6.https://go.gale.com/ps/i.do?p=AONE&u=googlescholar&id=GALE|A580435680&v=2.1&it=r&sid=googleScholar&asid=8147832b (accessed 9 Jul 2022).
69	Seyedamini B, Riahi L, Farahani MMM, et al. The effective organizational factors in the health system integration. JIMS8M: The Journal of Indian Management & Strategy 2018;23:55. doi:10.5958/0973-9343.2018.00024.8
70	Shaqura II, Baroud R, Sari AA. Collaboration among healthcare professionals at the public hospitals in Gaza: a quantitative study. Journal of Integrated Care 2020;30:106–19. doi:10.1108/JICA-09-2020-0057
71	Sheahan KL, Orgill-Meyer J, Speizer IS, et al. Development of integration indexes to determine the extent of family planning and child immunization services integration in health facilities in urban areas of Nigeria. Reproductive Health 2021;18. doi:10.1186/s12978-021-01105-y
72	Sheahan KL, Speizer IS, Orgill-Meyer J, et al. Facility-level characteristics associated with family planning and child immunization services integration in urban areas of Nigeria: a longitudinal analysis. BMC Public Health 2021;21:1379. doi:10.1186/s12889-021-11436-x
73	Sheiman I, Shevski V. Evaluation of health care delivery integration: The case of the Russian Federation. Health Policy 2014;115:128–37. doi:10.1016/j.healthpol.2013.12.011
74	Sheiman I, Shevsky V. Concentration of health care providers: Does it contribute to integration of service delivery? Risk Management and Healthcare Policy 2019;12:153–66. doi:10.2147/RMHP.S205905
75	Shiri T, Birungi J, Garrib A v., et al. Patient and health provider costs of integrated HIV, diabetes and hypertension ambulatory health services in low-income settings — an empirical socio-economic cohort study in Tanzania and Uganda. BMC Medicine 2021;19:230. doi:10.1186/s12916-021-02094-2
76	Sinai I, Cleghorn F, Kinkel HF. Improving management of tuberculosis in people living with HIV in South Africa through integration of HIV and tuberculosis services: a proof of concept study. BMC Health Services Research 2018;18:711. doi:10.1186/s12913-018-3524-9
77	Soko TN, Jere DL, Wilson LL. Healthcare workers’ perceptions on collaborative capacity at a referral hospital in Malawi. Health SA 2021;26:1561. doi:10.4102/hsag.v26i0.1561
78	Tang W, Wei L, Zhang L. Analysing a Chinese regional integrated healthcare organisation reform failure using a complex adaptive system approach. International Journal of Integrated Care 2017;17:3. doi:10.5334/ijic.2420
79	Tao W, Zeng W, Yan L, et al. The health service capacity of primary health care in West China: Different perspectives of physicians and their patients. BMC Health Services Research 2019;19:143. doi:10.1186/S12913-019-3964-X/FIGURES/3
80	Thomas JC, Reynolds HW, Alterescu X, et al. Improving referrals and integrating family planning and HIV services through organizational network strengthening. Health Policy and Planning 2016;31:302–8. doi:10.1093/heapol/czv058
81	Uchôa SA da C, Arcêncio RA, Fronteira I, et al. Potential access to primary health care: What does the national program for access and quality improvement data show? Revista Latino-Americana de Enfermagem 2016;24. doi:10.1590/1518-8345.1069.2672
82	Usman M, Anand E, Siddiqui L, et al. Continuum of maternal health care services and its impact on child immunization in India: an application of the propensity score matching approach. Journal of Biosocial Science 2021;53:643–62. doi:10.1017/S0021932020000450
83	Uyei J, Coetzee D, MacInko J, et al. Measuring the degree of integrated tuberculosis and HIV service delivery in Cape Town, South Africa. Health Policy and Planning 2014;29:42–55. doi:10.1093/heapol/czs131
84	van Rensburg AJ, Petersen I, Wouters E, et al. State and non-state mental health service collaboration in a South African district: a mixed methods study. Health Policy and Planning 2018;33:516–27. doi:10.1093/HEAPOL/CZY017
85	Vargas I, Mogollón-Pérez AS, de Paepe P, et al. Do existing mechanisms contribute to improvements in care coordination across levels of care in health services networks? Opinions of the health personnel in Colombia and Brazil. BMC Health Services Research 2015;15:213. doi:10.1186/S12913-015-0882-4
86	Vázquez ML, Vargas I, Garcia-Subirats I, et al. Doctors’ experience of coordination across care levels and associated factors. A cross-sectional study in public healthcare networks of six Latin American countries. Social Science & Medicine 2017;182:10–9. doi:10.1016/J.SOCSCIMED.2017.04.001
87	Vázquez M-L, Vargas I, Unger J-P, et al. Evaluating the effectiveness of care integration strategies in different healthcare systems in Latin America: the EQUITY-LA II quasi-experimental study protocol. BMJ Open 2015;5:e007037. doi:10.1136/BMJOPEN-2014-007037
88	Vodicka EL, Babigumira JB, Mann MR, et al. Costs of integrating cervical cancer screening at an HIV clinic in Kenya. International Journal of Gynecology and Obstetrics 2017;136:220–8. doi:10.1002/ijgo.12025
89	Wagner GJ, Ngo V, Glick P, et al. INtegration of DEPression Treatment into HIV Care in Uganda (INDEPTH-Uganda): Study protocol for a randomized controlled trial. Trials 2014;15:248. doi:10.1186/1745-6215-15-248/TABLES/2
90	Wall KM, Kilembe W, Inambao M, et al. Cost-effectiveness of integrated HIV prevention and family planning services for Zambian couples. AIDS 2020;34:1633–42. doi:10.1097/QAD.0000000000002584
91	Wang X, Birch S, Zhu W, et al. Coordination of care in the Chinese health care systems: a gap analysis of service delivery from a provider perspective. BMC Health Services Research 2016;16. doi:10.1186/S12913-016-1813-8/FIGURES/4
92	Wu X, Li S, Xu N, et al. Establishing a balanced scorecard measurement system for integrated care organizations in China. The International Journal of Health Planning and Management 2019;34:672–92. doi:10.1002/HPM.2726
93	Xia J, Rutherford S, Ma Y, et al. Obstacles to the coordination of delivering integrated prenatal HIV, syphilis and hepatitis B testing services in Guangdong: Using a needs assessment approach Health systems and services in low and middle income settings. BMC Health Services Research 2015;15:117. doi:10.1186/S12913-015-0760-0/TABLES/3
94	Xu J, Pan R, Pong RW, et al. Different models of hospital-community health centre collaboration in selected cities in China: A cross-sectional comparative study. International Journal of Integrated Care 2016;16:8. doi:10.5334/ijic.2456
95	Young N, Achieng F, Desai M, et al. Integrated point-of-care testing (POCT) for HIV, syphilis, malaria and anaemia at antenatal facilities in western Kenya: a qualitative study exploring end-users’ perspectives of appropriateness, acceptability and feasibility. BMC Health Services Research 2019;19:74. doi:10.1186/S12913-018-3844-9
96	Yuan S, Wang F, Zhao Y, et al. Assessing perceived quality of primary care under hospital-township health centre integration: A cross-sectional study in China. The International Journal of Health Planning and Management 2020;35:e196–209. doi:10.1002/HPM.2965
97	Yugbaré Belemsaga D, Goujon A, Bado A, et al. Integration of postpartum care into child health and immunization services in Burkina Faso: findings from a cross-sectional study. Reproductive Health 2018;15:171. doi:10.1186/S12978-018-0602-8
98	Yugbaré Belemsaga D, Goujon A, Bado A, et al. Integration of postpartum care into child health and immunization services in Burkina Faso: findings from a cross-sectional study. Reproductive Health 2018;15:171. doi:10.1186/S12978-018-0602-8
99	Zimba CC, Akiba CF, Matewere M, et al. Facilitators, barriers and potential solutions to the integration of depression and non-communicable diseases (NCDs) care in Malawi: a qualitative study with service providers. International Journal of Mental Health Systems 2021;15:59. doi:10.1186/S13033-021-00480-0

## Sheet: Dropdowns
	Country income	Adaptation of existing framework/tool, or new?	Study population	Binary	method	Tool	type of study		last column
	Low income	New	Patients	Yes	Qual	New	Protocol		1. fully included
	Lower-middle income	Existing	Providers	No	Quant	Adapted	Evaluation		2. adding value but on the fence
	Upper-middle income	Unclear	Government	Unsure	Mixed Method	Existing	Formative research
			Communities			Unclear	Validation
			Donors				Other
			Multiple
	Level of Integration	Focus of Integration	Type of Integration	Continuum of Integration	Contiuum of Care	Level of service delivery
	Micro	Population	Systems	Full	Health promotion	Community
	Meso	Person	Organization	Coordination	Disease prevention	Primary (facility)
	Macro	Both	Professional	Linkage	Diagnosis and treatment	Secondary
	Micro, Meso		Clinical	Full, coordination	Rehabilitation	Tertiary
	Micro, Macro		Functional	Full, linkage	Long-term and pallative care	Primary and Secondary
	Meso, Macro		Normative	Coordination, Linkage	Multiple	Secondary and Tertiary
	All		Multiple	All		Primary and Community
						All
